# Supplementary material for: Structural dataset for Si(1 1 0) and Si(17 15 1) surface models and related calculated STM images
Source: Data Brief. 2019 Nov 26;28:104847. doi: 10.1016/j.dib.2019.104847 (PMC6911967; doi:10.1016/j.dib.2019.104847)
Supplement: Multimedia component 1 [file mmc1.zip]

Archive with 7 entries (7 files):
- Si(110)-5x8-UBB.xyz
- Si(110)-16x2-ATI.xyz
- Si(110)-16x2-THTR-.xyz
- Si(110)-16x2-THTR+.xyz
- Si(110)-16x2-UBB.xyz
- Si(110)-c(8x10)-UBB.xyz
- Si(17151)-2x1-UBB.xyz
