# Supplementary material for: Structural dataset for Si(1 1 0) and Si(17 15 1) surface models and related calculated STM images
Source: Data Brief. 2019 Nov 26;28:104847. doi: 10.1016/j.dib.2019.104847 (PMC6911967; doi:10.1016/j.dib.2019.104847)
Supplement: Multimedia component 1 [file mmc1.zip › Si(110)-5x8-UBB.xyz]

  572
 
Si     -3.287786    7.756661   11.719141
Si     -6.633427   12.959934   10.040845
Si     -3.946081    8.859297    9.751541
Si     -6.212955   12.114023    7.910201
Si     -3.146228    7.733245    7.875940
Si     -7.062960   13.285231    6.078757
Si     -3.940880    8.863798    6.003386
Si     -6.276989   12.168185    4.164663
Si     -3.130835    7.735804    4.130743
Si      5.900991   25.424610   12.108674
Si      3.708911   25.204259   11.348080
Si      0.563348   22.880246   11.353042
Si      2.794386   23.096478   12.043684
Si     20.657008   16.807482   11.328569
Si      5.628243   32.082943   11.718043
Si      6.256773   34.337589   11.707877
Si      6.199991   14.544166   11.944606
Si      9.547167    9.628015   11.396097
Si     11.723092   10.466849   11.408407
Si     -2.898823   27.328450   11.246998
Si      3.226605   32.071100   11.789151
Si     14.928435   12.810365   11.357405
Si      8.431141   14.784277   11.284074
Si     12.617352   12.547720   12.144846
Si     11.614032   16.865244   11.266424
Si      9.377223   16.783780   12.004018
Si      2.471625   29.806973   12.112988
Si     -0.689974   27.537009   11.956678
Si      0.298270   29.547396   11.322231
Si      6.919459   27.480312   11.327723
Si     21.116755   23.202446   11.699750
Si      9.517286   22.956488   11.283833
Si     11.714140   23.571542   11.674155
Si     12.932712   18.702792   11.645291
Si     -8.041018   11.074651   13.058545
Si     18.741226   23.176611   11.780885
Si     14.695771   26.140025   11.137679
Si     12.343622   25.673064   10.696816
Si     18.074748   20.879713   12.095479
Si     16.026201   20.613042   11.099154
Si     22.363484   18.583981   11.318533
Si      4.857785   19.111694   11.359141
Si      2.594029   19.081030   12.140643
Si      8.655828   20.913450   12.116608
Si      6.386838   20.850377   11.384921
Si      6.179227   24.442700    9.926089
Si      3.124084   22.148053    9.869785
Si     -0.659454   24.285203    9.937312
Si     21.896516   15.487167    9.815826
Si      5.558350   35.390644    9.728781
Si      5.342725   15.555801    9.987710
Si     12.571332    8.916374    9.889228
Si      8.576714   11.070797    9.870020
Si     -3.956869   28.874275    9.929629
Si     15.754879   11.160187    9.884851
Si     18.888335   13.210547    9.606078
Si      2.456752   33.157600    9.823857
Si     12.689628   15.344292    9.940046
Si     11.798779   13.135216    9.966397
Si      9.458091   13.232443    9.926306
Si     -0.740627   31.097584    9.970415
Si      0.114743   26.497961    9.992425
Si      5.581760   28.771317    9.869939
Si      6.290659   30.989802    9.748912
Si      3.217829   28.832405   10.048534
Si      2.464490   26.601795    9.944508
Si     12.463274   22.137989    9.960216
Si      8.541038   24.519055    9.908327
Si     11.730167   19.911119    9.998121
Si     15.680121   24.401998    9.846708
Si     18.779198   26.421434    9.576101
Si     14.799511   28.268678   10.013775
Si     18.014011   24.238693    9.795256
Si     11.022981   27.631339   11.001354
Si     14.810949   22.205719    9.924201
Si     21.132709   19.919207    9.812404
Si     21.826976   22.142544    9.726150
Si     18.765702   19.852567   10.024738
Si      6.163282   17.763127    9.916939
Si      2.448334   19.904543    9.885603
Si      9.352245   19.965405   10.019037
Si      5.458385   22.227951    9.778117
Si      8.533491   17.752926   10.000083
Si     21.041925   23.249129    7.851111
Si     18.715221   23.112358    7.891227
Si     12.469547   18.849134    8.027627
Si     14.816462   18.831149    8.166235
Si     17.984316   20.886983    8.019774
Si     15.629430   21.037086    7.995777
Si     11.754499   23.221086    8.005822
Si      9.403251   23.296427    8.034527
Si     14.876509   25.362084    7.870798
Si     17.924153   27.661433    7.835337
Si     15.587382   27.585175    7.910186
Si     12.549741   25.422240    8.212054
Si     21.842549   18.829341    7.862131
Si      5.481596   18.831530    7.936648
Si      3.138853   18.804507    7.947498
Si      8.649561   21.052493    8.045353
Si      6.299697   21.036921    7.933717
Si      5.464943   25.477534    7.952043
Si      3.129037   25.482865    7.959692
Si      2.354681   23.255916    7.962548
Si      0.013656   23.225357    7.940417
Si     21.188190   16.572530    7.862952
Si      5.490410   32.108944    7.872959
Si      6.342110   34.289919    7.851723
Si      3.156070   32.047359    7.900541
Si     -3.083325   27.648521    8.063764
Si     18.858671   16.597552    7.967871
Si     -0.716915   27.631831    8.083777
Si      2.426000   29.829028    8.041117
Si      0.064951   29.865507    8.067128
Si      6.190899   14.432553    8.076685
Si     11.747777    9.962033    7.943161
Si      9.395122    9.954459    7.959266
Si     14.916265   12.111296    7.907521
Si     18.000524   14.424285    7.859703
Si     15.668726   14.318044    7.953418
Si      9.365090   16.633002    8.086773
Si     11.749428   16.599687    8.092002
Si     12.559160   12.151236    7.982708
Si      8.564906   14.414016    8.050395
Si      6.220074   27.699549    7.889587
Si     17.956772   24.297966    6.017665
Si     15.625835   24.286981    5.968637
Si     18.750586   26.507036    5.992530
Si     11.734869   19.910422    6.070604
Si     12.505577   22.126793    6.070669
Si     14.849258   22.094054    6.045077
Si      8.617691   24.334708    6.072921
Si     14.851421   28.777516    6.055629
Si     11.756399   26.522411    6.217949
Si     21.073324   19.925289    5.975109
Si     18.740889   19.895981    6.039412
Si     21.894187   22.114414    6.000510
Si     17.971502   17.697748    6.095835
Si     15.620922   17.718171    6.203285
Si      8.638958   17.704704    6.107270
Si      6.290822   17.690898    6.060279
Si      9.394289   19.934392    6.102581
Si      2.345597   19.929656    6.055563
Si      5.491411   22.137823    6.032293
Si      6.273302   24.346195    6.063958
Si      3.145062   22.138217    6.057989
Si     -0.796727   24.359783    6.059686
Si      5.490644   35.418807    5.999751
Si     21.963621   15.478153    5.978088
Si      2.349291   33.189091    6.025861
Si     15.658063   11.009103    6.006507
Si     18.795166   13.269193    6.000437
Si     -3.893275   28.729259    6.106373
Si     12.539097    8.812064    6.064910
Si     -0.754030   30.926707    6.096398
Si      5.487204   15.482753    6.085788
Si      8.581130   11.090910    6.072795
Si     14.833202   15.509096    6.117907
Si     12.485255   15.516192    6.113416
Si      9.367802   13.303460    6.108237
Si     11.725039   13.294128    6.103734
Si      5.448398   28.782931    5.991911
Si      3.112860   28.765267    6.060116
Si      6.283401   30.966918    6.005912
Si      2.325800   26.561305    6.045763
Si     -0.016269   26.575024    6.087887
Si     21.106551   23.241269    4.123405
Si     18.769103   23.205912    4.128341
Si     12.517954   18.805867    4.160189
Si     14.863311   18.775511    4.204903
Si     17.960872   21.011764    4.141930
Si     15.625880   20.986822    4.143834
Si     11.737704   23.235853    4.156944
Si      9.394526   23.227204    4.157563
Si     14.831473   25.458775    4.125439
Si     17.975272   27.660785    4.124296
Si     15.640521   27.660582    4.151778
Si     12.491786   25.456053    4.211347
Si     21.924820   18.797481    4.126631
Si      5.484904   18.805668    4.157636
Si      3.137618   18.805938    4.157028
Si      8.612902   21.016370    4.168060
Si      6.271020   21.013783    4.140379
Si      5.478681   25.445234    4.153986
Si      3.131582   25.443732    4.152742
Si      2.345902   23.236512    4.151655
Si     -0.001167   23.236302    4.159385
Si     21.111010   16.606320    4.128796
Si      5.477339   32.092481    4.130662
Si      6.274286   34.289262    4.123873
Si      3.136936   32.071581    4.135532
Si     -3.136359   27.646987    4.162393
Si     18.759402   16.593228    4.170497
Si     -0.793265   27.649826    4.157341
Si      2.333489   29.871377    4.151481
Si     -0.005255   29.850818    4.153538
Si      6.265154   14.387507    4.162767
Si     11.735200    9.952291    4.168270
Si      9.381729    9.957069    4.169084
Si     14.846318   12.175632    4.148138
Si     17.973634   14.389732    4.130760
Si     15.626255   14.396636    4.185515
Si      9.391747   16.607411    4.169473
Si     11.733173   16.598633    4.166075
Si     12.498686   12.176906    4.175936
Si      8.610004   14.393765    4.166701
Si      6.276635   27.645343    4.134676
Si     -3.855278   25.331931   11.944671
Si     -6.077308   25.095894   11.268536
Si     -0.520799   16.788766   12.077493
Si      1.709710   16.996514   11.345978
Si     -3.668368   14.454650   12.038860
Si     -1.453975   14.715302   11.328465
Si     -0.123899   10.029154   12.108287
Si     -4.649790   12.371601   11.311295
Si     -0.885039    7.768973   11.787032
Si      5.394808    5.247944   12.060534
Si      3.089327    4.905493   11.344631
Si      8.673871    7.516682   12.134373
Si      2.048872   10.286325   11.322071
Si      6.416743    7.260885   11.373981
Si      5.230416   12.554464   11.240427
Si      3.025742   12.307186   11.940159
Si     -3.017508   24.275833   10.000041
Si      2.981577   15.581274    9.958315
Si     -0.113592    6.691851    9.817369
Si     -3.253392   11.086738    9.884766
Si     -0.162358   13.272665    9.989732
Si     -3.935629   15.430447    9.887607
Si     -0.887606   11.029305   10.065117
Si      6.214175    4.515098    9.950670
Si      2.231971    6.550310    9.886968
Si      9.351015    6.730887    9.979588
Si      6.250068   10.985407    9.921171
Si      5.434922    8.797961    9.934660
Si      3.103200    8.730484    9.989445
Si      2.194847   13.372042   10.005755
Si     -7.089551   26.641266    9.911632
Si     -0.756338   17.692594    9.888224
Si     -6.210558   25.416313    8.060844
Si     -3.843542   25.406946    8.084836
Si     -0.016382   16.579260    7.970731
Si      2.326583   16.600980    7.943001
Si     -0.084764   10.022205    8.058272
Si     -0.813256    7.804177    7.900481
Si     -3.880159   12.131750    7.886520
Si     -0.816616   14.360632    7.983231
Si     -3.159845   14.364041    7.950644
Si      5.440338    5.547187    7.996161
Si      3.082349    5.591018    7.916268
Si      8.588715    7.751110    8.012426
Si      3.033070   12.220833    8.096671
Si      5.400790   12.205522    8.050599
Si      6.237489    7.747972    7.972081
Si      2.279332    9.973481    8.090275
Si     -0.798179   17.695195    6.063217
Si     -3.140787   24.352019    6.094128
Si      3.141898   15.471584    6.061195
Si     -7.021639   26.526124    6.119000
Si      6.267297    4.414132    6.105979
Si      9.397869    6.620076    6.110190
Si     -0.766681   11.070096    6.065445
Si     -3.100896   11.045787    5.993790
Si     -0.000250   13.281192    6.061294
Si     -0.003753    6.647810    6.031803
Si     -3.922179   15.490051    6.048627
Si      2.333237    6.694564    6.015751
Si      2.344236   13.262252    6.091828
Si      6.224299   11.101443    6.106287
Si      3.092598    8.908684    6.109680
Si      5.444704    8.888226    6.081093
Si     -6.263970   25.440545    4.171732
Si     -3.919394   25.438335    4.164663
Si      0.000055   16.596138    4.155150
Si      2.347425   16.593688    4.159636
Si      0.011726    9.961125    4.155455
Si     -0.790072    7.759488    4.136373
Si     -3.927026   12.184448    4.134879
Si     -0.783333   14.388318    4.152517
Si     -3.126670   14.384743    4.148485
Si      5.493829    5.524899    4.175957
Si      3.146022    5.529176    4.152812
Si      8.609660    7.735046    4.182859
Si      3.128110   12.180876    4.162291
Si      5.472374   12.182196    4.161261
Si      6.253589    7.751560    4.176441
Si      2.349851    9.975667    4.156809
Si     -7.041239   23.105731   11.989223
Si     -9.261733   22.939422   11.254020
Si     -5.771363   18.370071   11.336626
Si     -3.532218   18.550329   12.051519
Si     -0.333211   20.788165   12.058772
Si     -2.569996   20.595304   11.316530
Si    -10.570780   21.091841   11.679979
Si      9.341682   36.626518   12.062087
Si    -13.631737   19.203385   11.103265
Si     12.666454   31.355156   11.148997
Si      8.634956   34.344339   11.783728
Si     10.359619   28.740997   13.055798
Si     15.036364   31.763229   10.655096
Si     -6.676998   16.266064   12.029847
Si     -8.831401   16.100635   11.104909
Si     -0.893371    4.512990    9.582431
Si     -6.179174   22.071229   10.031352
Si    -10.334865   24.461540    9.927912
Si     -3.813080   22.069931    9.982512
Si     -7.000690   19.867093   10.006568
Si      0.033406   19.914569    9.875599
Si     -3.164006   17.651308    9.885201
Si     -9.367484   19.919522   10.005862
Si     12.560105   29.210756   10.025230
Si      8.933810   26.854086   10.098098
Si      9.373057   33.290700    9.799431
Si     12.613868   35.282797    9.954094
Si      8.614618   37.675162   10.023831
Si     11.707863   33.102974    9.854608
Si      8.603034   31.108865    9.583765
Si     -6.387609   15.321145    9.881118
Si     -8.680338   12.121604   10.968109
Si    -10.070248   17.690259    9.909702
Si     -6.279934   18.770218    8.018731
Si     -3.117180   20.997571    7.989142
Si     -0.765254   21.011960    7.967296
Si     -3.928936   18.789225    7.991718
Si    -12.454896   20.992458    8.172212
Si    -10.107777   20.973170    8.029728
Si     12.494829   32.143750    7.873476
Si      9.449239   29.849507    7.848446
Si     11.785714   29.916452    7.921519
Si      8.555656   27.689455    7.942068
Si      8.670778   34.415285    7.894024
Si     11.775300   36.480235    8.024300
Si      9.412979   36.636289    8.030477
Si     -9.394329   16.599073    7.936705
Si     -7.052820   16.535426    7.976306
Si     14.825466   32.105404    8.186623
Si     -0.001826    3.277961    7.853934
Si      2.328512    3.382659    7.956354
Si     24.172338   18.806339    7.968928
Si     -7.009637   23.191699    8.106318
Si     -9.394917   23.220305    8.085693
Si     -7.046187   19.903260    6.089774
Si      0.000280   19.905075    6.054105
Si     -3.145035   17.703322    6.064191
Si     -9.385764   19.921688    6.066094
Si     11.752597   33.231673    5.972519
Si      9.421166   33.221565    6.022070
Si     12.517141   35.432269    6.048744
Si      8.626418   31.010388    6.001857
Si     12.523064   28.734677    6.058407
Si      9.412233   26.535909    6.097286
Si      8.652215   37.629672    6.046245
Si    -10.178425   17.716234    6.038521
Si     -6.262172   15.485412    6.045966
Si     15.627025   30.983743    6.208652
Si     -3.925949   22.136172    6.091282
Si     -6.279121   22.129757    6.120632
Si     -0.798746    4.437484    5.998605
Si      3.163386    2.190433    6.120983
Si     25.062296   17.703607    6.098394
Si    -13.268105   22.105664    6.207376
Si    -10.134650   24.315733    6.113829
Si     -6.258902   18.811270    4.164404
Si     -3.139059   21.027684    4.169243
Si     -0.791415   21.024445    4.155150
Si     -3.916172   18.813698    4.153762
Si    -12.516807   21.051691    4.205556
Si    -10.171620   21.027776    4.157963
Si     12.545127   32.065911    4.125822
Si      9.402685   29.865187    4.127238
Si     11.737859   29.862079    4.155945
Si      8.626102   27.652844    4.175354
Si      8.612140   34.319455    4.131714
Si     11.749367   36.542554    4.144430
Si      9.416808   36.516677    4.142312
Si     -9.390599   16.587605    4.149083
Si     -7.048237   16.602856    4.148682
Si     14.884296   32.070100    4.213218
Si      0.023334    3.314475    4.130114
Si      2.369679    3.304867    4.187785
Si     24.275152   18.810498    4.172788
Si     -7.036817   23.222687    4.175590
Si     -9.381106   23.232711    4.167147
Si      2.975103    2.782359   10.127987
Si      1.502266    1.076644   11.040615
Si     24.447814   17.924779   10.141875
Si    -12.701855   21.342304   10.580692
Si     15.082188   18.479781   10.573490
Si     15.032570   14.920820   10.126499
Si     18.588175   17.475389   10.141244
Si     16.504471   16.614704   11.041854
Si      9.242236   30.458068   11.677014
Si     19.727461   15.559078   13.189672
Si     16.560273   13.268611   13.052106
Si      9.193347   32.466822   13.206001
Si     -4.969212    8.748411   13.137524
Si     17.251406   15.604108   13.139813
Si      7.305788   31.091359   13.143523
Si     18.184695   25.068227   13.178356
Si     -2.351287    4.459511   13.192631
Si      4.715774   35.375324   13.230635
Si     -0.461987    5.812539   13.118662
Si      2.819543   34.034780   13.109724
Si      1.449333    4.449531   13.039159
Si     23.318937   19.871513   13.130334
Si      0.741955    2.123712   13.113693
Si     -5.628777   10.988575   12.992644
Si     16.184828   26.448396   13.065326
Si     11.190542   31.062298   13.098220
Si      7.951537   28.849813   12.990021
Si     18.490083   14.000273   11.718540
Si     18.131344   27.083084   11.665741
Si     -0.470458    3.737447   11.689135
Si     -7.040886   13.276223    2.251222
Si     -3.911647    8.850811    2.251222
Si     17.993070   24.339790    2.251220
Si     15.646150   24.339790    2.251220
Si     18.775390   26.552490    2.251220
Si     11.734600   19.914370    2.251220
Si     12.516910   22.127080    2.251220
Si     14.863840   22.127079    2.251220
Si      8.605360   24.339790    2.251220
Si     14.863840   28.765200    2.251220
Si     11.734600   26.552490    2.251220
Si     21.122310   19.914370    2.251220
Si     18.775390   19.914370    2.251220
Si     21.904620   22.127079    2.251220
Si     17.993080   17.701670    2.251220
Si     15.646150   17.701670    2.251220
Si      8.605360   17.701670    2.251220
Si      6.258430   17.701670    2.251220
Si      9.387670   19.914370    2.251220
Si      2.346880   19.914370    2.251220
Si      5.476120   22.127080    2.251220
Si      6.258420   24.339830    2.251220
Si      3.129190   22.127120    2.251220
Si     -0.782360   24.339830    2.251220
Si      5.476110   35.403360    2.251220
Si     21.904620   15.488960    2.251220
Si      2.346870   33.190650    2.251220
Si     15.646150   11.063550    2.251220
Si     18.775390   13.276260    2.251220
Si     -3.911600   28.765240    2.251220
Si     12.516910    8.850850    2.251220
Si     -0.782360   30.977950    2.251220
Si      5.476120   15.488960    2.251220
Si      8.605360   11.063550    2.251220
Si     14.863840   15.488960    2.251220
Si     12.516910   15.488960    2.251220
Si      9.387670   13.276260    2.251220
Si     11.734600   13.276260    2.251220
Si      5.476110   28.765240    2.251220
Si      3.129190   28.765240    2.251220
Si      6.258420   30.977950    2.251220
Si      2.346880   26.552530    2.251220
Si     -0.000050   26.552530    2.251220
Si     -0.782460   17.701670    2.251220
Si     -3.129390   24.339830    2.251220
Si      3.129090   15.488960    2.251220
Si     -7.040940   26.552534    2.251220
Si      6.258330    4.425434    2.251220
Si      9.387570    6.638140    2.251220
Si     -0.782460   11.063550    2.251220
Si     -3.129380   11.063550    2.251220
Si     -0.000150   13.276260    2.251220
Si     -0.000150    6.638140    2.251220
Si     -3.911690   15.488960    2.251220
Si      2.346780    6.638140    2.251220
Si      2.346780   13.276260    2.251220
Si      6.258330   11.063550    2.251220
Si      3.129090    8.850850    2.251220
Si      5.476020    8.850850    2.251220
Si     -7.040980   19.914400    2.251220
Si     -0.000190   19.914400    2.251220
Si     -3.129430   17.701690    2.251220
Si     -9.387910   19.914400    2.251220
Si     11.734540   33.190690    2.251220
Si      9.387610   33.190690    2.251220
Si     12.516850   35.403390    2.251220
Si      8.605310   30.977980    2.251220
Si     12.516850   28.765270    2.251220
Si      9.387610   26.552570    2.251220
Si      8.605310   37.616100    2.251220
Si    -10.170220   17.701690    2.251220
Si     -6.258670   15.488990    2.251220
Si     15.646090   30.977980    2.251220
Si     -3.911740   22.127100    2.251220
Si     -6.258670   22.127100    2.251220
Si     -0.782490    4.425414    2.251220
Si      3.129050    2.212710    2.251220
Si     25.033810   17.701700    2.251220
Si    -13.299460   22.127100    2.251220
Si    -10.170220   24.339810    2.251220
H      -6.761350   22.838010    1.019930
H      -9.667510   23.628930    1.019930
H      -0.279810    3.714530    1.019930
H       2.626370    2.923590    1.019960
H      24.531150   18.412610    1.019930
H      -6.538320   19.203460    1.019960
H      -3.632070   18.412530    1.019900
H      -0.502870   20.625230    1.019900
H      -3.409020   21.416160    1.019960
H     -12.796820   21.416160    1.019960
H      -9.890570   20.625230    1.019900
H      12.014150   36.114220    1.019920
H      12.237180   32.479760    1.019960
H       9.107980   36.905160    1.019960
H      -9.667520   16.990760    1.019960
H      -6.761370   16.199830    1.019900
H      15.143430   31.688830    1.019900
H       9.107980   30.267060    1.019960
H      12.014150   29.476120    1.019920
H       8.884930   27.263430    1.019900
H       8.884930   33.901530    1.019900
H      -0.279820   16.990760    1.019960
H       8.884950    7.349010    1.019930
H       5.978690    8.139930    1.019930
H       5.755650    5.136310    1.019930
H       2.849490    5.927230    1.019930
H       2.626430   16.199830    1.019900
H      -0.502850   13.987120    1.019920
H      -0.279820   10.352660    1.019960
H      -3.409020   14.778060    1.019960
H       2.849480   12.565360    1.019960
H       5.755630   11.774430    1.019900
H       2.626450    9.561710    1.019930
H      -0.502830    7.348990    1.019960
H      -3.632070   11.774430    1.019900
H      -3.632050   25.050710    1.019930
H      -6.538210   25.841630    1.019930
H      21.401930   22.837930    1.019900
H      18.272730   27.263330    1.019900
H      18.495780   23.628860    1.019960
H      15.366480   28.054260    1.019960
H      12.237280   25.841560    1.019960
H      15.143430   25.050630    1.019900
H      12.014230   22.837930    1.019900
H      12.237280   19.203460    1.019960
H       9.108080   23.628860    1.019960
H      15.366480   21.416160    1.019960
H      18.272730   20.625230    1.019900
H      15.143430   18.412530    1.019900
H      21.624980   19.203460    1.019960
H       8.885030   20.625230    1.019900
H       5.978780   21.416160    1.019960
H       5.755730   18.412530    1.019900
H       2.849580   19.203460    1.019960
H       5.978780   34.692460    1.019960
H       5.755750   31.688810    1.019930
H      21.401930   16.199830    1.019900
H      18.272730   13.987130    1.019900
H       2.849580   32.479760    1.019960
H      15.366480   14.778060    1.019960
H      12.237280   12.565360    1.019960
H      18.495780   16.990760    1.019960
H      15.143430   11.774430    1.019900
H      12.014250    9.561710    1.019930
H      -3.408910   28.054330    1.019930
H       9.108080   10.352660    1.019960
H      -0.279710   30.267030    1.019930
H       2.626550   29.476110    1.019930
H      -0.502750   27.263410    1.019930
H       5.978780   14.778060    1.019960
H       8.885030   13.987130    1.019900
H      12.014230   16.199830    1.019900
H       9.108080   16.990760    1.019960
H       5.978790   28.054330    1.019930
H       5.755750   25.050710    1.019930
H       2.626550   22.838010    1.019930
H      -0.279710   23.628930    1.019930
H       2.849590   25.841630    1.019930
H      -6.538209   12.565330    1.019930
H      -3.408909    8.139930    1.019930
