# Supplementary material for: Structural dataset for Si(1 1 0) and Si(17 15 1) surface models and related calculated STM images
Source: Data Brief. 2019 Nov 26;28:104847. doi: 10.1016/j.dib.2019.104847 (PMC6911967; doi:10.1016/j.dib.2019.104847)
Supplement: Multimedia component 1 [file mmc1.zip › Si(110)-16x2-ATI.xyz]

  510
 
Si     21.628411    0.486581   13.504294
Si     23.568129    1.854131   13.464857
Si     22.842307    4.076081   13.575238
Si     19.724922    1.876223   13.574937
Si     21.658062    2.485164   11.999250
Si     46.611426    8.178226   15.354678
Si     48.539494    9.568194   15.346220
Si     47.836032   11.799998   15.441564
Si     44.713767    9.589977   15.458090
Si     46.624788   10.214612   13.880345
Si      2.672092    5.096567   15.354757
Si      0.744155    3.706295   15.346309
Si      1.447976    1.474546   15.441911
Si      4.569848    3.684983   15.457194
Si      2.658563    3.060549   13.880289
Si     27.656863   12.789931   13.504893
Si     25.716270   11.422925   13.464989
Si     26.441904    9.200787   13.574023
Si     29.560549   11.399869   13.576281
Si     27.627207   10.792790   11.999784
Si      3.907234   10.945687   15.250428
Si      8.196370    2.020087   15.154342
Si     16.142727    3.629999   13.317738
Si     20.144072    7.994984   12.973921
Si     29.140389    5.283985   12.966603
Si     33.141667    9.645300   13.318551
Si     45.376932    2.330452   15.250235
Si     41.088890   11.256245   15.155501
Si     49.350138    6.616411   13.603778
Si     43.224994    2.066791   13.792433
Si     37.477505   12.395915   13.466372
Si     40.865081    1.548137   13.319553
Si     36.036138    4.828063   13.335927
Si     39.785187   12.833793   13.911513
Si     48.867165   13.434367   13.892033
Si     39.822902    6.883551   13.927759
Si     37.619943    6.521327   13.158426
Si     40.784011    9.199015   13.803761
Si     45.396427   12.017283   14.803127
Si     43.134944   11.507583   13.867173
Si     43.874692    4.156361   13.048373
Si     46.988615    6.465212   13.731532
Si     43.143563    9.132936   13.654626
Si     46.084036    4.205229   13.744566
Si     46.503699   13.988154   13.863891
Si      2.295220    6.809935   13.731544
Si      8.419721   11.727761   13.320184
Si      3.200205    9.070265   13.744900
Si      6.059416   11.208231   13.792385
Si      5.409191    9.118991   13.048883
Si      2.780353   12.563840   13.863896
Si     -0.066278    6.658662   13.603578
Si      0.416685   -0.159776   13.892288
Si     13.250397    8.449604   13.335658
Si     11.666748    6.756089   13.158220
Si      9.463433    6.392690   13.925888
Si      6.140965    4.141268   13.653777
Si      6.149840    1.766614   13.866752
Si      3.888363    1.258320   14.802694
Si      9.499771   13.718944   13.910225
Si      8.500670    4.077443   13.802911
Si     11.807749   14.157052   13.466780
Si     40.723022   12.416819   11.723503
Si     43.051121   12.327173   11.691062
Si     40.039256   10.127800   11.766290
Si     33.410526   11.765093   12.037941
Si     37.697479   10.448517   11.937105
Si     36.689198    8.248093   11.942549
Si     33.942626    5.677627   12.025669
Si     34.330026    8.070024   11.904598
Si     31.075246   11.898619   11.763249
Si     18.558495   10.247651   11.977840
Si     21.476184    6.224570   11.974289
Si     23.850292    5.687796   11.999479
Si     24.971480    1.122528   11.700290
Si     28.898795    9.012888   12.886265
Si     31.127986    9.517131   11.946985
Si     31.432949    5.297534   11.890465
Si     27.806305    7.054526   11.971109
Si     20.896112    9.949894   11.815450
Si     25.432428    7.588695   11.999219
Si     24.312746   12.154262   11.700319
Si     21.969548   12.070443   11.873300
Si     30.724668    3.034419   11.974242
Si     27.314751   14.481255   11.872861
Si     28.386818    3.326326   11.815506
Si     49.291194   10.001523   11.704401
Si     36.796623   14.156473   11.947307
Si     39.774705    3.284956   12.005320
Si     37.340710    3.277001   11.989449
Si     34.495383   13.840046   11.600097
Si     40.492933    5.615948   12.018291
Si     46.982807    9.765785   11.652697
Si     42.830643    5.742440   11.805663
Si     46.218195    7.555569   11.757886
Si     43.889928    7.840506   11.833641
Si     46.141855   14.461202   11.631605
Si     43.835266   14.512820   11.656628
Si     49.463385    3.211274   11.945174
Si     47.082543    3.314716   11.801890
Si      2.201997    9.961122   11.801947
Si      5.449312   12.039166   11.656519
Si      3.142495   12.091120   11.631449
Si     -0.179136   10.064102   11.944855
Si     12.488672   12.396326   11.947412
Si     14.789721   12.711947   11.599344
Si      6.454002    7.533276   11.805198
Si      9.510500    9.991463   12.005910
Si     11.944463    9.999873   11.989647
Si     12.597072    5.029039   11.942383
Si      8.791406    7.660871   12.017939
Si      3.066314    5.720262   11.757747
Si      5.394840    5.435054   11.833321
Si      6.234331    0.948377   11.690250
Si      2.300996    3.510139   11.652395
Si      8.562430    0.859865   11.722304
Si     11.588377    2.828613   11.937025
Si      9.246506    3.148735   11.765777
Si     18.209019    1.376517   11.763064
Si     15.873471    1.511119   12.036511
Si     20.384871    4.263334   12.886145
Si     14.956166    5.207715   11.904781
Si     18.156755    3.757590   11.946453
Si     17.853411    7.983443   11.890361
Si     15.344561    7.600065   12.025890
Si     -0.007321    3.274016   11.704372
Si     36.772585   11.149177    9.894153
Si     34.401425   11.104810    9.921947
Si     33.709659    8.837077    9.794834
Si     17.982829   11.156001    9.903775
Si     24.924156    4.538633   10.057582
Si     20.918043    6.768728    9.804857
Si     24.291632    2.273342    9.803166
Si     28.366964    6.507259    9.803295
Si     31.379779    8.694283    9.793969
Si     27.306833   11.221064    9.758995
Si     30.725173    6.458528    9.910408
Si     24.993670   11.003533    9.803597
Si     24.359862    8.738436   10.057440
Si     21.951155    8.888486    9.966456
Si     27.332692    4.387849    9.965989
Si     36.758433    4.458282    9.996890
Si     28.081354   13.427767    9.863514
Si     33.646178    2.130142    9.998487
Si     34.402268    4.427071   10.016307
Si     31.302582    2.119740    9.903680
Si     30.413257   13.212390    9.919471
Si     49.287025   13.278939    9.902505
Si     39.809449    6.645255    9.997539
Si     40.676855    8.841697    9.930372
Si     37.453871    6.770556   10.083866
Si     46.123219   11.048439    9.883083
Si     43.791418   11.078278    9.875427
Si     43.030241    8.868643    9.893525
Si     40.553268    2.353501    9.927317
Si     39.832950   13.404006    9.829735
Si     37.492695   13.361829    9.831360
Si     46.955505   13.242858    9.842254
Si     42.907079    2.337913    9.856000
Si     49.261442    6.634660    9.828993
Si     46.932048    6.581870    9.785315
Si     46.181357    4.391050    9.896494
Si     43.800572    4.503406    9.951185
Si      2.328506   13.309345    9.842076
Si     -0.002943   -0.002757    9.902573
Si     15.639122   11.145679    9.997976
Si      6.377479   10.938019    9.855877
Si      5.483861    8.772635    9.950932
Si      3.103202    8.885099    9.896322
Si     12.512211    2.127498    9.893638
Si     11.792488   13.190949    9.831452
Si      9.452292   13.148308    9.828848
Si      9.475829    6.630805    9.997708
Si     12.526821    8.818335    9.997234
Si      8.731430   10.922720    9.927978
Si     11.831535    6.506133   10.083980
Si      3.160704    2.227438    9.883034
Si      6.254210    4.406908    9.893265
Si      2.352091    6.694262    9.785365
Si      5.492533    2.197266    9.875366
Si      8.607673    4.434724    9.930364
Si     18.871528   13.339883    9.919173
Si     14.883338    2.172502    9.921182
Si     21.978452    2.055841    9.758565
Si     18.560026    6.819427    9.911473
Si     17.905661    4.583345    9.794728
Si     15.575752    4.440242    9.794833
Si     14.882784    8.848963   10.016391
Si     21.203564   13.125458    9.864323
Si      0.022701    6.641311    9.828999
Si     33.631042   12.201296    8.007094
Si     39.889398    9.968509    8.012610
Si     42.999328   12.210186    7.980681
Si     40.652409   12.197665    7.987723
Si     37.534422    9.962500    8.015670
Si     33.698756    5.456650    8.000811
Si     36.797929    7.729989    8.014675
Si     34.468161    7.688326    7.931294
Si     31.371960    5.422849    7.941369
Si     25.057980    1.108884    7.925117
Si     31.276686   12.141993    8.003082
Si     27.382551   14.430497    7.894710
Si     30.500134    3.249066    7.999269
Si     28.130288    3.347085    7.988536
Si     18.785164   10.026990    7.999170
Si     24.219706    5.548249    8.046327
Si     21.863385    5.554637    8.021423
Si     27.421313    7.722269    8.020818
Si     30.537801    9.916714    7.990367
Si     28.202189    9.937736    8.005122
Si     21.901870   12.122309    7.895400
Si     24.226464   12.167582    7.925472
Si     25.064781    7.728178    8.046371
Si     21.154931    9.929140    7.988499
Si     34.406804   14.415201    7.977863
Si     37.504011    3.420111    7.997472
Si     39.845076    3.402737    7.970051
Si     36.740955   14.477095    7.946853
Si     46.113287   14.369837    7.964065
Si     43.757867   14.434446    7.990037
Si     49.263134    3.326179    7.994139
Si     49.278874    9.960816    7.941391
Si     46.935208    9.960779    7.965539
Si     40.638716    5.598309    8.034002
Si     43.798563    7.781338    7.966937
Si     46.136887    7.758995    7.933855
Si     46.915055    3.293582    7.966094
Si     43.002066    5.582094    8.000815
Si     12.543957   12.075676    7.946872
Si     14.878135   12.137351    7.977568
Si      6.285555    1.066164    7.980525
Si     12.487254    5.546538    8.014568
Si      3.171297   12.182672    7.963873
Si      5.526767   12.118218    7.990134
Si      6.282664    7.693618    8.000981
Si      2.369575    9.982733    7.965907
Si      9.395199    3.308129    8.012604
Si     11.750147    3.314169    8.015396
Si      8.632597    1.078885    7.987235
Si      8.646312    7.677859    8.034207
Si     11.781252    9.856265    7.997739
Si      9.440222    9.873305    7.971208
Si      2.349145    3.315186    7.965419
Si      5.485885    5.494430    7.966880
Si      3.147518    5.516938    7.933898
Si     18.008324    1.135121    8.003370
Si     15.653875    1.075188    8.006966
Si     21.082670    3.339138    8.004946
Si     15.586477    7.819844    8.000711
Si     17.913388    7.853290    7.941416
Si     18.747082    3.360567    7.990878
Si     14.816913    5.588256    7.931040
Si      0.021557    9.950275    7.994247
Si      0.005557    3.315702    7.941327
Si     33.651365    8.834085    6.060046
Si     36.763357   11.076221    6.093855
Si     34.412392   11.061292    6.093332
Si     30.528115    6.603475    6.083730
Si     28.179379    6.652542    6.069200
Si     31.305337    8.819720    6.065388
Si     24.234125    2.224919    6.047509
Si     25.016684    4.437688    6.110082
Si     27.368331    4.454627    6.075360
Si     18.018861   11.086718    6.056373
Si     21.105414    6.623974    6.069478
Si     27.394100   11.043852    6.080079
Si     25.050460   11.051609    6.047776
Si     21.916589    8.821845    6.075236
Si     24.268110    8.838750    6.109925
Si     49.277094   13.279889    6.086809
Si     33.614725    2.226684    6.061173
Si     31.266503    2.189768    6.056114
Si     34.441985    4.417411    6.047204
Si     36.775761    4.456094    6.041344
Si     40.655832    2.235981    6.088311
Si     37.539229   13.298697    6.073942
Si     46.924144   13.278067    6.057186
Si     30.522585   13.243772    6.065407
Si     28.183606   13.252015    6.044466
Si     39.885862   13.291597    6.064710
Si     43.003287    2.233914    6.057475
Si     49.282432    6.639801    6.040277
Si     46.139136   11.072048    6.059340
Si     43.793085   11.094623    6.068495
Si     39.911598    6.670908    6.075595
Si     37.570283    6.657211    6.075410
Si     40.661436    8.890581    6.072143
Si     43.005516    8.885246    6.060118
Si     46.936361    6.631780    6.046240
Si     43.784710    4.444796    6.086210
Si     46.133600    4.425420    6.066577
Si      2.361362   13.274064    6.056367
Si      0.008178   -0.003409    6.086647
Si     15.670568   11.049529    6.060936
Si     21.101254   13.300503    6.044813
Si     18.762276   13.309259    6.065751
Si     21.890595    2.232462    6.080193
Si      5.491672    2.181820    6.068460
Si      3.145627    2.204075    6.059172
Si      6.279171    4.391129    6.059940
Si     11.714710    6.619191    6.075269
Si      9.373353    6.605693    6.075536
Si     12.508912    8.820468    6.041144
Si      6.282212   11.041911    6.058376
Si      3.151339    8.850714    6.066562
Si      5.500331    8.831157    6.086302
Si      8.623276    4.386127    6.072217
Si     12.521337    2.200152    6.093665
Si      9.398989   13.261084    6.064419
Si     11.745573   13.253857    6.073835
Si      8.629432   11.040405    6.090160
Si      2.348364    6.644292    6.046211
Si     14.872305    2.214934    6.093238
Si     14.842833    8.858997    6.047176
Si     18.756735    6.672758    6.083555
Si     15.633363    4.442190    6.059873
Si     17.979465    4.456473    6.065331
Si      0.002284    6.636990    6.040303
Si     33.644139   12.160379    4.164381
Si     39.888602    9.975052    4.149513
Si     43.019108   12.183840    4.148194
Si     40.675312   12.181917    4.155865
Si     37.543297    9.975129    4.166749
Si     33.636801    5.538147    4.155518
Si     36.775728    7.759401    4.161690
Si     34.429502    7.745677    4.144750
Si     31.293015    5.522285    4.151604
Si     25.033346    1.105420    4.151001
Si     31.301669   12.149984    4.149292
Si     27.378367    1.107653    4.154957
Si     30.497852    3.315299    4.153196
Si     28.152895    3.324170    4.165719
Si     18.787510    9.961134    4.153283
Si     24.247172    5.533494    4.172341
Si     21.900678    5.529237    4.156859
Si     27.384356    7.746928    4.156509
Si     30.516340    9.941929    4.160375
Si     28.173160    9.950817    4.154840
Si     21.906850   12.168751    4.155156
Si     24.251784   12.170991    4.150839
Si     25.037909    7.742950    4.172366
Si     21.132358    9.952145    4.165541
Si     34.415985    1.098964    4.161621
Si     37.557723    3.319198    4.152392
Si     39.898930    3.327282    4.156405
Si     36.762870    1.111257    4.152842
Si     46.148878    1.112293    4.148551
Si     43.803558    1.115593    4.156676
Si     49.283617    3.314536    4.166537
Si     49.279009    9.967096    4.145491
Si     46.934499    9.955341    4.156539
Si     40.680199    5.541064    4.165811
Si     43.802186    7.754461    4.162030
Si     46.146945    7.747974    4.147121
Si     46.934624    3.319085    4.158116
Si     43.021891    5.543070    4.157053
Si     12.522261   12.165020    4.152848
Si     14.869170   12.177114    4.161374
Si      6.266822    1.093215    4.148354
Si     12.509602    5.517008    4.161600
Si      3.137612   12.163367    4.147753
Si      5.483583   12.161078    4.157472
Si      6.263728    7.733294    4.157147
Si      2.350768    9.957076    4.157959
Si      9.396668    3.301789    4.149919
Si     11.741949    3.301418    4.166448
Si      8.610385    1.095093    4.155455
Si      8.605324    7.735765    4.165771
Si     11.726747    9.957284    4.152160
Si      9.385460    9.950151    4.157835
Si      2.350686    3.320935    4.156359
Si      5.482923    5.521973    4.161752
Si      3.138239    5.528183    4.147063
Si     17.983348    1.126180    4.149182
Si     15.640794    1.115655    4.164345
Si     21.111849    3.325190    4.154889
Si     15.648420    7.738228    4.155539
Si     17.992238    7.754211    4.151497
Si     18.768511    3.334097    4.160441
Si     14.855758    5.530794    4.144512
Si      0.001724    9.962015    4.166605
Si      0.006186    3.309474    4.145612
Si     33.639314    8.850823    2.251222
Si     36.768552   11.063529    2.251222
Si     34.421623   11.063529    2.251222
Si     30.510075    6.638117    2.251222
Si     28.163146    6.638117    2.251222
Si     31.292385    8.850823    2.251222
Si     24.251599    2.212706    2.251222
Si     25.033908    4.425412    2.251222
Si     27.380837    4.425411    2.251222
Si     17.993121   11.063529    2.251222
Si     21.122360    6.638117    2.251222
Si     27.380837   11.063529    2.251222
Si     25.033908   11.063529    2.251222
Si     21.904669    8.850823    2.251222
Si     24.251598    8.850823    2.251222
Si     49.285506    0.000000    2.251222
Si     33.639314    2.212705    2.251222
Si     31.292385    2.212706    2.251222
Si     34.421623    4.425411    2.251222
Si     36.768553    4.425411    2.251222
Si     40.680101    2.212705    2.251222
Si     37.550862    0.000000    2.251222
Si     46.938577    0.000000    2.251222
Si     30.510076    0.000000    2.251222
Si     28.163147    0.000000    2.251222
Si     39.897790    0.000000    2.251222
Si     43.027029    2.212706    2.251222
Si     49.285506    6.638118    2.251222
Si     46.156268   11.063528    2.251222
Si     43.809339   11.063529    2.251222
Si     39.897791    6.638117    2.251222
Si     37.550862    6.638117    2.251222
Si     40.680100    8.850823    2.251222
Si     43.027029    8.850822    2.251222
Si     46.938578    6.638117    2.251222
Si     43.809339    4.425411    2.251222
Si     46.156267    4.425412    2.251222
Si      2.346929    0.000000    2.251222
Si      0.000000    0.000001    2.251222
Si     15.646192   11.063529    2.251222
Si     21.122360    0.000000    2.251222
Si     18.775431    0.000000    2.251222
Si     21.904669    2.212706    2.251222
Si      5.476167    2.212706    2.251222
Si      3.129238    2.212707    2.251222
Si      6.258477    4.425412    2.251222
Si     11.734644    6.638118    2.251222
Si      9.387715    6.638118    2.251222
Si     12.516954    8.850824    2.251222
Si      6.258477   11.063529    2.251222
Si      3.129239    8.850823    2.251222
Si      5.476167    8.850824    2.251222
Si      8.605406    4.425412    2.251222
Si     12.516954    2.212706    2.251222
Si      9.387715    0.000000    2.251222
Si     11.734644    0.000000    2.251222
Si      8.605406   11.063529    2.251222
Si      2.346929    6.638118    2.251222
Si     14.863883    2.212706    2.251222
Si     14.863883    8.850823    2.251222
Si     18.775431    6.638118    2.251222
Si     15.646192    4.425412    2.251222
Si     17.993121    4.425412    2.251222
Si      0.000000    6.638117    2.251222
H      -0.279609   10.352630    1.019929
H      -0.279609    3.714530    1.019929
H      34.141991    8.139930    1.019929
H      37.048166    7.348992    1.019959
H      33.918948    5.136307    1.019934
H      33.918948   11.774407    1.019934
H      37.271291   10.352630    1.019929
H      40.400491   12.565330    1.019929
H      43.306648   11.774407    1.019934
H      40.177448    9.561707    1.019934
H      30.789748    9.561707    1.019934
H      31.012791    5.927230    1.019929
H      27.883491   10.352630    1.019929
H      24.754291    8.139930    1.019929
H      31.012791   12.565330    1.019929
H      27.660448    7.349007    1.019934
H      24.531248    5.136307    1.019934
H      24.754291    1.501830    1.019929
H      21.625091    5.927230    1.019929
H      27.883491    3.714530    1.019929
H      30.789748    2.923607    1.019934
H      27.660448    0.710907    1.019934
H      18.495791   10.352630    1.019929
H      21.402048    9.561707    1.019934
H      24.531248   11.774407    1.019934
H      21.625091   12.565330    1.019929
H      34.141991    1.501830    1.019929
H      46.435948    0.710907    1.019934
H      43.529691    1.501830    1.019929
H      37.048166    0.710892    1.019959
H      40.177448    2.923607    1.019934
H      37.271291    3.714530    1.019929
H      49.565148    9.561707    1.019934
H      49.565148    2.923607    1.019934
H      46.658991   10.352630    1.019929
H      46.658991    3.714530    1.019929
H      40.400491    5.927230    1.019929
H      43.306648    5.136307    1.019934
H      46.435948    7.349007    1.019934
H      43.529691    8.139930    1.019929
H      12.237291   12.565330    1.019929
H      21.402048    2.923607    1.019934
H      18.495791    3.714530    1.019929
H      18.272748    0.710907    1.019934
H      15.366591    1.501830    1.019929
H      15.143548   11.774407    1.019934
H       5.755848    5.136307    1.019934
H       5.978891    1.501830    1.019929
H       2.849591    5.927230    1.019929
H       2.626548    2.923607    1.019934
H      12.014266    9.561692    1.019959
H      12.237291    5.927230    1.019929
H       9.150408   10.352630    1.019929
H      15.366591    8.139930    1.019929
H      18.272748    7.349007    1.019934
H      15.143548    5.136307    1.019934
H       9.108091    3.714530    1.019929
H      12.014266    2.923592    1.019959
H       8.885048    0.710907    1.019934
H       2.849591   12.565330    1.019929
H       5.755848   11.774407    1.019934
H       2.626548    9.561707    1.019934
H       5.978891    8.139930    1.019929
H       8.885048    7.349007    1.019934
