# Supplementary material for: Structural dataset for Si(1 1 0) and Si(17 15 1) surface models and related calculated STM images
Source: Data Brief. 2019 Nov 26;28:104847. doi: 10.1016/j.dib.2019.104847 (PMC6911967; doi:10.1016/j.dib.2019.104847)
Supplement: Multimedia component 1 [file mmc1.zip › Si(110)-16x2-THTR-.xyz]

  540
 
Si     23.496500   -0.883527   14.866246
Si     26.907803    1.610535   15.382634
Si     30.457915    4.491746   15.099490
Si     31.991136    8.007900   14.499121
Si     31.647706   -1.319229   14.877466
Si     34.603421    0.928434   15.117218
Si     44.525584    0.776542   14.936727
Si     41.127927   -1.603147   15.398138
Si     37.343013    8.758833   15.131638
Si     36.041240    5.510113   14.723593
Si     36.797426    1.409437   15.486800
Si     33.755738   -1.158355   15.742314
Si     32.348613    5.855212   15.451045
Si     35.363884    7.525510   15.929619
Si     27.128021    7.069938   16.203087
Si     40.753835    6.101653   15.826130
Si     44.971105    7.757624   15.300463
Si     28.448791   -3.820896   15.333431
Si     25.038612    6.712010   14.974628
Si     39.647757    4.087350   14.919124
Si     42.985804    6.445314   14.899258
Si     28.162951    5.175899   15.242795
Si     39.607728    8.072568   15.127732
Si     44.686905   -3.260052   14.617434
Si     23.030860    5.474955   15.260039
Si     23.312476    3.210976   14.590355
Si     21.546769   -2.260800   15.121264
Si     46.535496    2.059556   15.184458
Si     19.694997   -0.778526   14.949207
Si     19.065663    2.252103   13.607623
Si     33.455393    2.473048   13.865727
Si     24.742284    1.280796   14.449756
Si     21.355335    6.547762   13.813393
Si     24.263289    8.639849   13.712221
Si     27.356001   -2.251799   13.823053
Si     30.303325    0.263437   13.856309
Si     21.528243   -0.143447   13.572490
Si     27.038100    3.569117   13.942287
Si     30.470027    6.440283   13.588125
Si     34.195505    8.543282   14.000224
Si     36.906426   -2.438553   13.863442
Si     40.051409   -0.060745   13.853757
Si     37.343029    3.549244   14.548835
Si     39.715614    6.060980   13.551302
Si     43.001020    8.501571   13.604226
Si     46.587499   -2.275976   13.601807
Si     43.141648    2.315436   13.712635
Si     46.190462    4.337033   13.867809
Si     48.961054    7.352874   13.350660
Si      2.466169    7.345059   13.595483
Si      5.691591   -3.134363   13.258477
Si      7.693770   -1.789617   13.798767
Si      2.290425   -0.438845   13.934367
Si      8.709486    4.349624   13.842870
Si     11.769102    6.853559   13.650716
Si     14.570787   -3.730258   13.044265
Si     18.040181   -1.500080   13.337379
Si     11.044843   -2.388396   12.625017
Si     15.469090    3.762994   13.531237
Si     21.936694   -4.351668   13.802931
Si     24.982009   -2.361966   13.702300
Si     27.956564    0.068996   13.830060
Si     21.447532    2.222120   13.556037
Si     24.976026    4.712864   13.584134
Si     28.295814    7.417136   13.938847
Si     30.598884   -3.401434   14.401615
Si     34.535617   -2.384703   13.866209
Si     37.690086   -0.147246   13.914697
Si     31.106802    2.513353   13.817311
Si     37.512524    6.920524   13.562520
Si     40.947838   -3.592169   14.014838
Si     43.276499   -1.335508   14.427757
Si     46.436882    0.093322   13.533334
Si     40.783031    2.252976   13.790520
Si     43.860377    4.571151   13.674084
Si     46.666678    6.742339   13.803401
Si      0.140306    7.118804   13.879631
Si      6.968206    0.147322   12.626395
Si     -0.026332   -0.743087   13.288277
Si      3.382223    1.538917   13.060331
Si      6.558773    4.177519   13.070721
Si      9.566554    6.417193   13.180709
Si     15.695675   -1.785984   13.922078
Si     10.303666   -0.412810   13.741077
Si     12.277373    0.958496   13.251285
Si     17.726117    4.129196   13.914871
Si     19.065762    5.971480   13.291803
Si     33.956791    4.781655   13.946168
Si      3.433540   -2.414111   13.267052
Si     48.415516    0.565194   14.822498
Si     14.527463    0.192738   13.287391
Si     48.919673   -1.923114   13.979479
Si     21.133110   -3.342138   11.801947
Si     24.344972   -1.274008   11.686660
Si     21.305521    3.478629   11.602329
Si     24.375987    5.644387   11.565398
Si     27.409319    7.864477   11.802477
Si     30.427091   -3.162368   11.991718
Si     33.668185   -1.146655   11.998593
Si     27.342620    0.976166   11.758889
Si     30.410222    3.319160   11.739018
Si     33.549763    5.595278   11.792485
Si     36.826435    7.836518   11.578125
Si     39.980934   -3.218473   11.849927
Si     43.047961   -1.009822   11.966618
Si     36.818711    0.987638   11.982965
Si     39.959000    3.175129   11.760581
Si     43.064095    5.424992   11.639771
Si     45.994614    7.664131   11.724381
Si     49.042116    9.255486   11.828054
Si      2.097171   -4.007681   12.157825
Si      5.496913   -1.349950   11.628510
Si     46.027578    1.201166   11.574857
Si     49.265333    3.268116   11.891744
Si      2.235984    3.312636   11.898332
Si      5.313102    5.772355   11.936957
Si      8.417319    7.980206   11.947847
Si     12.318620   -4.335434   12.628133
Si     14.660612   -1.760116   11.677202
Si      9.090297    0.812897   11.988697
Si     11.858054    3.054440   11.965741
Si     14.930585    5.476395   11.927029
Si     18.062820    7.722281   11.938051
Si     17.968698    0.644374   12.185204
Si     22.022161   -1.196630   11.596706
Si     22.085913    5.671080   11.722670
Si     25.081490    7.835444   11.678105
Si     28.088809   -3.170497   11.777309
Si     31.277882   -0.960807   11.939574
Si     24.990032    0.979227   11.975372
Si     28.051947    3.212352   11.813989
Si     31.211218    5.508159   11.610799
Si     34.488282    7.750437   11.810026
Si     37.619797   -3.247580   11.779719
Si     40.698074   -0.975532   11.781997
Si     34.430868    1.123537   12.049090
Si     37.620150    3.216740   12.089491
Si     40.745942    5.375483   11.616576
Si     43.698366    7.642755   11.573822
Si     46.807687    9.843333   11.611615
Si     -0.042583   -2.903084   12.171124
Si      3.319754   -0.428784   11.684017
Si     43.708643    1.237247   11.677819
Si     46.914454    3.341674   11.827161
Si     -0.113817    3.358095   11.985352
Si      2.969638    5.615387   11.968695
Si      6.069263    8.058043   11.962928
Si      8.894877   -2.979887   12.009131
Si     12.475580   -0.846382   11.632986
Si      5.646650    2.048816   12.576125
Si      9.491727    3.150873   11.956434
Si     12.583847    5.368762   11.972059
Si     15.716562    7.760565   11.897415
Si     18.778101   -3.267836   11.883086
Si     15.850930    1.784276   12.161691
Si     19.045929    4.034512   11.816489
Si     21.111062    6.676402    9.847954
Si     24.254414   -4.385139    9.785367
Si     27.414287   -2.213907    9.776577
Si     30.532317    0.013868    9.915721
Si     21.119965    0.006349    9.831102
Si     24.271226    2.144462   10.000110
Si     27.383230    4.417172    9.913331
Si     30.465834    6.742576    9.824373
Si     33.622953    8.920828    9.979176
Si     36.769176   -2.154703    9.899406
Si     39.872720   -0.002125    9.833993
Si     33.663728    2.160869   10.017821
Si     36.795163    4.356984   10.105980
Si     39.922682    6.642596    9.840559
Si     42.987561    8.919452    9.795747
Si     46.110846   -2.190885    9.792805
Si     49.262358   -0.008664    9.999210
Si     42.955073    2.211784    9.731979
Si     46.175638    4.396764    9.854140
Si     49.283838    6.526446    9.901574
Si      2.355240    6.563600    9.900243
Si      5.378590   -4.447651    9.863626
Si      8.524071   -2.171987    9.852846
Si      2.226222    0.137076    9.746298
Si      5.351220    2.349953   10.135255
Si      8.624981    4.371779   10.073168
Si     11.750993    6.491226   10.032193
Si     14.951398   -4.567572    9.859205
Si     18.072198   -2.248303    9.875695
Si     11.788158    0.076976    9.652792
Si     14.929078    2.248939    9.993123
Si     17.946338    4.528969    9.838289
Si     21.906771   -4.406779    9.854178
Si     25.096235   -2.219504    9.727465
Si     28.180153   -0.024126    9.837034
Si     21.943728    2.202977    9.783483
Si     25.059845    4.353213    9.789505
Si     28.138214    6.653499    9.922423
Si     31.271177    8.945269   10.058223
Si     34.413316   -2.142988    9.974814
Si     37.527238    0.048803    9.927833
Si     31.307847    2.204559    9.895385
Si     34.440772    4.380502    9.993536
Si     37.588666    6.560699    9.824496
Si     40.663960    8.878261    9.923321
Si     43.782032   -2.152379    9.992051
Si     46.929003    0.001749    9.810786
Si     40.634835    2.184783    9.774401
Si     43.837739    4.361993    9.747570
Si     46.935526    6.602624    9.859718
Si      0.023768    6.516096    9.833309
Si      3.024406   -4.451438    9.989529
Si      6.190815   -2.274011    9.652714
Si     -0.098984    0.033583    9.881202
Si      3.002020    2.357950    9.861840
Si      6.241693    4.549371   10.037787
Si      9.370660    6.646481   10.109034
Si     12.601667   -4.574445   10.161506
Si     15.743643   -2.350438    9.740465
Si      9.455982   -0.018874    9.843524
Si     12.573115    2.261925    9.874842
Si     15.610858    4.504225    9.897002
Si     18.760654    6.736377    9.882781
Si     18.780499    0.006628   10.013444
Si     21.141035   -3.295566    7.939177
Si     24.246913   -1.071105    7.904939
Si     21.129269    3.333476    7.918494
Si     24.249630    5.505928    7.923744
Si     27.373404    7.729122    7.977508
Si     30.542626   -3.319532    8.039595
Si     33.648847   -1.097187    8.014303
Si     27.406816    1.126717    7.961586
Si     30.540969    3.345080    7.990941
Si     33.659754    5.525705    8.060428
Si     36.751865    7.727758    7.972270
Si     39.863444   -3.329712    7.989230
Si     42.998483   -1.123153    8.008242
Si     36.759567    1.128172    8.001012
Si     39.845379    3.355755    7.937156
Si     43.029257    5.554567    7.914715
Si     46.147256    7.735632    7.958510
Si     49.263723    9.938323    8.000185
Si      2.304146   -3.318455    8.049974
Si      5.410306   -1.010148    7.904732
Si     46.150859    1.091278    7.901795
Si     49.260090    3.287525    7.916316
Si      2.307590    3.378085    7.904107
Si      5.491260    5.510203    8.000658
Si      8.604227    7.685120    8.086794
Si     11.768431   -3.410293    8.187203
Si     14.904687   -1.116672    7.946311
Si      8.570222    1.170259    8.039223
Si     11.737448    3.359332    7.985526
Si     14.840205    5.514863    7.941945
Si     18.006920    7.785800    7.935804
Si     18.008794    1.113368    8.063119
Si     21.901158   -1.080091    7.913501
Si     21.907461    5.538775    7.953061
Si     25.032171    7.717635    7.928498
Si     28.206929   -3.357412    7.930228
Si     31.305978   -1.104833    8.004589
Si     25.060105    1.117705    8.015106
Si     28.195896    3.333483    7.993899
Si     31.311131    5.566415    7.978739
Si     34.403018    7.759132    8.059167
Si     37.521903   -3.322879    8.001103
Si     40.654434   -1.129096    7.952342
Si     34.417658    1.117273    8.035406
Si     37.508318    3.344588    8.062977
Si     40.687191    5.544437    7.928012
Si     43.804842    7.767239    7.929313
Si     46.919282   -3.332647    7.928206
Si     -0.034487   -3.328057    8.053010
Si      3.074041   -1.093732    7.950800
Si     43.804961    1.068193    7.904183
Si     46.929457    3.297933    7.931642
Si     -0.029391    3.276287    7.943947
Si      3.142427    5.550972    7.951973
Si      6.245722    7.713185    7.998730
Si      9.412583   -3.381722    8.060779
Si     12.568249   -1.204868    7.913622
Si      6.213510    1.189691    8.171475
Si      9.378573    3.376745    8.052727
Si     12.490548    5.564511    7.992507
Si     15.669101    7.689977    7.906879
Si     18.805560   -3.293638    7.921529
Si     15.667929    1.109135    8.058700
Si     18.784337    3.332661    7.999916
Si     21.127714    6.643333    6.042769
Si     24.259887   -4.428188    6.033450
Si     27.398395   -2.214069    6.050975
Si     30.520925    0.010681    6.086290
Si     21.113353    0.019159    6.021808
Si     24.263630    2.216953    6.084404
Si     27.398597    4.422862    6.069584
Si     30.529957    6.644033    6.055059
Si     33.650678    8.840747    6.101511
Si     36.759495   -2.215036    6.078196
Si     39.881514    0.000344    6.055538
Si     33.644757    2.224153    6.103457
Si     36.748500    4.437091    6.112991
Si     39.877345    6.647853    6.037537
Si     43.010243    8.854947    6.028642
Si     46.140947   -2.221877    6.028862
Si     49.278942   -0.033590    6.088274
Si     43.005485    2.215844    6.033534
Si     46.142321    4.428416    6.040508
Si     49.267501    6.645882    6.059929
Si      2.350813    6.668401    6.061264
Si      5.475336   -4.407803    6.096532
Si      8.621303   -2.230262    6.133854
Si      2.323851   -0.001296    6.029964
Si      5.477034    2.213403    6.148107
Si      8.613105    4.425623    6.091809
Si     11.719578    6.651140    6.075442
Si     14.851825   -4.416856    6.058824
Si     18.004121   -2.182240    6.035401
Si     11.720582   -0.030986    6.063916
Si     14.862375    2.185882    6.109122
Si     17.984466    4.419755    6.073092
Si     21.919298   -4.425705    6.042787
Si     25.048096   -2.215373    6.033085
Si     28.174923    0.003516    6.057422
Si     21.916248    2.218976    6.025941
Si     25.049765    4.418853    6.026483
Si     28.180532    6.629356    6.070105
Si     31.310412    8.854549    6.102653
Si     34.416715   -2.212983    6.091673
Si     37.535924    0.003954    6.085010
Si     31.302245    2.227056    6.075149
Si     34.408256    4.445192    6.102032
Si     37.528854    6.646574    6.048811
Si     40.662831    8.851310    6.068655
Si     43.794856   -2.219420    6.079851
Si     46.938847   -0.019910    6.017531
Si     40.655165    2.216981    6.052470
Si     43.802642    4.425058    6.024088
Si     46.926334    6.636740    6.043598
Si      0.000218    6.642978    6.074452
Si      3.122564   -4.398107    6.108908
Si      6.265375   -2.187529    6.062509
Si     -0.012407   -0.036989    6.031030
Si      3.130272    2.205608    6.059306
Si      6.268507    4.416186    6.082242
Si      9.374102    6.642910    6.108478
Si     12.504209   -4.421465    6.151487
Si     15.665687   -2.212819    6.031140
Si      9.363492    0.005561    6.126878
Si     12.510670    2.190289    6.096895
Si     15.635095    4.395656    6.056326
Si     18.786070    6.630140    6.055726
Si     18.772492    0.030175    6.096752
Si     21.123294   -3.314387    4.144960
Si     24.254239   -1.100439    4.140716
Si     21.120439    3.330652    4.136368
Si     24.258239    5.538557    4.138126
Si     27.394940    7.746684    4.160017
Si     30.523951   -3.315906    4.174970
Si     33.641196   -1.105675    4.168016
Si     27.386000    1.108484    4.150968
Si     30.516363    3.322562    4.156755
Si     33.641594    5.534462    4.166119
Si     36.758606    7.751323    4.142094
Si     39.888506   -3.314566    4.155106
Si     43.017324   -1.106975    4.161860
Si     36.763031    1.106314    4.162644
Si     39.878265    3.319851    4.144747
Si     43.010059    5.535955    4.133445
Si     46.142980    7.746086    4.142249
Si     49.284221    9.953490    4.156025
Si      2.351694   -3.317094    4.167847
Si      5.488692   -1.098134    4.145136
Si     46.146564    1.109692    4.136257
Si     49.275519    3.318836    4.146165
Si      2.350972    3.325581    4.154015
Si      5.479300    5.535506    4.169425
Si      8.600965    7.750998    4.178140
Si     11.730976   -3.327956    4.194941
Si     14.851113   -1.101786    4.143594
Si      8.605211    1.095686    4.176967
Si     11.736838    3.306168    4.171263
Si     14.853641    5.524714    4.155875
Si     17.984676    7.747719    4.155445
Si     17.984576    1.114481    4.166194
Si     21.909512   -1.109780    4.139046
Si     21.917008    5.531197    4.143766
Si     25.051869    7.740829    4.137924
Si     28.178812   -3.319970    4.145570
Si     31.297322   -1.100341    4.165639
Si     25.041267    1.106116    4.163493
Si     28.172433    3.316000    4.154491
Si     31.299974    5.532260    4.147462
Si     34.417797    7.747424    4.167204
Si     37.544687   -3.316140    4.159772
Si     40.672849   -1.107172    4.151357
Si     34.419292    1.111481    4.174833
Si     37.533097    3.322697    4.182119
Si     40.668507    5.525046    4.145212
Si     43.802312    7.737875    4.138649
Si     46.938893   -3.330314    4.137588
Si      0.005376   -3.329401    4.162836
Si      3.141249   -1.112425    4.143230
Si     43.802002    1.099911    4.141568
Si     46.936462    3.313292    4.144563
Si      0.002657    3.316182    4.158390
Si      3.133227    5.539844    4.158876
Si      6.253108    7.755605    4.171428
Si      9.383026   -3.309007    4.179618
Si     12.503373   -1.115229    4.145867
Si      6.257775    1.116228    4.195353
Si      9.389053    3.312420    4.171705
Si     12.507096    5.528144    4.167005
Si     15.636204    7.738703    4.155417
Si     18.783888   -3.319652    4.146682
Si     15.638483    1.103589    4.169952
Si     18.774966    3.320806    4.157429
Si     33.639314    8.850823    2.251222
Si     36.768552   11.063529    2.251222
Si     34.421623   11.063529    2.251222
Si     30.510075    6.638117    2.251222
Si     28.163146    6.638117    2.251222
Si     31.292385    8.850823    2.251222
Si     24.251599    2.212706    2.251222
Si     25.033908    4.425412    2.251222
Si     27.380837    4.425411    2.251222
Si     17.993121   11.063529    2.251222
Si     21.122360    6.638117    2.251222
Si     27.380837   11.063529    2.251222
Si     25.033908   11.063529    2.251222
Si     21.904669    8.850823    2.251222
Si     24.251598    8.850823    2.251222
Si     49.285506    0.000000    2.251222
Si     33.639314    2.212705    2.251222
Si     31.292385    2.212706    2.251222
Si     34.421623    4.425411    2.251222
Si     36.768553    4.425411    2.251222
Si     40.680101    2.212705    2.251222
Si     37.550862    0.000000    2.251222
Si     46.938577    0.000000    2.251222
Si     30.510076    0.000000    2.251222
Si     28.163147    0.000000    2.251222
Si     39.897790    0.000000    2.251222
Si     43.027029    2.212706    2.251222
Si     49.285506    6.638118    2.251222
Si     46.156268   11.063528    2.251222
Si     43.809339   11.063529    2.251222
Si     39.897791    6.638117    2.251222
Si     37.550862    6.638117    2.251222
Si     40.680100    8.850823    2.251222
Si     43.027029    8.850822    2.251222
Si     46.938578    6.638117    2.251222
Si     43.809339    4.425411    2.251222
Si     46.156267    4.425412    2.251222
Si      2.346929    0.000000    2.251222
Si      0.000000    0.000001    2.251222
Si     15.646192   11.063529    2.251222
Si     21.122360    0.000000    2.251222
Si     18.775431    0.000000    2.251222
Si     21.904669    2.212706    2.251222
Si      5.476167    2.212706    2.251222
Si      3.129238    2.212707    2.251222
Si      6.258477    4.425412    2.251222
Si     11.734644    6.638118    2.251222
Si      9.387715    6.638118    2.251222
Si     12.516954    8.850824    2.251222
Si      6.258477   11.063529    2.251222
Si      3.129239    8.850823    2.251222
Si      5.476167    8.850824    2.251222
Si      8.605406    4.425412    2.251222
Si     12.516954    2.212706    2.251222
Si      9.387715    0.000000    2.251222
Si     11.734644    0.000000    2.251222
Si      8.605406   11.063529    2.251222
Si      2.346929    6.638118    2.251222
Si     14.863883    2.212706    2.251222
Si     14.863883    8.850823    2.251222
Si     18.775431    6.638118    2.251222
Si     15.646192    4.425412    2.251222
Si     17.993121    4.425412    2.251222
Si      0.000000    6.638117    2.251222
H      -0.279609   10.352630    1.019929
H      -0.279609    3.714530    1.019929
H      34.141991    8.139930    1.019929
H      37.048166    7.348992    1.019959
H      33.918948    5.136307    1.019934
H      33.918948   11.774407    1.019934
H      37.271291   10.352630    1.019929
H      40.400491   12.565330    1.019929
H      43.306648   11.774407    1.019934
H      40.177448    9.561707    1.019934
H      30.789748    9.561707    1.019934
H      31.012791    5.927230    1.019929
H      27.883491   10.352630    1.019929
H      24.754291    8.139930    1.019929
H      31.012791   12.565330    1.019929
H      27.660448    7.349007    1.019934
H      24.531248    5.136307    1.019934
H      24.754291    1.501830    1.019929
H      21.625091    5.927230    1.019929
H      27.883491    3.714530    1.019929
H      30.789748    2.923607    1.019934
H      27.660448    0.710907    1.019934
H      18.495791   10.352630    1.019929
H      21.402048    9.561707    1.019934
H      24.531248   11.774407    1.019934
H      21.625091   12.565330    1.019929
H      34.141991    1.501830    1.019929
H      46.435948    0.710907    1.019934
H      43.529691    1.501830    1.019929
H      37.048166    0.710892    1.019959
H      40.177448    2.923607    1.019934
H      37.271291    3.714530    1.019929
H      49.565148    9.561707    1.019934
H      49.565148    2.923607    1.019934
H      46.658991   10.352630    1.019929
H      46.658991    3.714530    1.019929
H      40.400491    5.927230    1.019929
H      43.306648    5.136307    1.019934
H      46.435948    7.349007    1.019934
H      43.529691    8.139930    1.019929
H      12.237291   12.565330    1.019929
H      21.402048    2.923607    1.019934
H      18.495791    3.714530    1.019929
H      18.272748    0.710907    1.019934
H      15.366591    1.501830    1.019929
H      15.143548   11.774407    1.019934
H       5.755848    5.136307    1.019934
H       5.978891    1.501830    1.019929
H       2.849591    5.927230    1.019929
H       2.626548    2.923607    1.019934
H      12.014266    9.561692    1.019959
H      12.237291    5.927230    1.019929
H       9.150408   10.352630    1.019929
H      15.366591    8.139930    1.019929
H      18.272748    7.349007    1.019934
H      15.143548    5.136307    1.019934
H       9.108091    3.714530    1.019929
H      12.014266    2.923592    1.019959
H       8.885048    0.710907    1.019934
H       2.849591   12.565330    1.019929
H       5.755848   11.774407    1.019934
H       2.626548    9.561707    1.019934
H       5.978891    8.139930    1.019929
H       8.885048    7.349007    1.019934
