# Supplementary material for: Structural dataset for Si(1 1 0) and Si(17 15 1) surface models and related calculated STM images
Source: Data Brief. 2019 Nov 26;28:104847. doi: 10.1016/j.dib.2019.104847 (PMC6911967; doi:10.1016/j.dib.2019.104847)
Supplement: Multimedia component 1 [file mmc1.zip › Si(110)-16x2-THTR+.xyz]

  540
 
Si     23.524815   -0.769380   14.936328
Si     26.922972    1.611345   15.399301
Si     30.708042    4.524447   15.131763
Si     32.008172    7.772404   14.723113
Si     31.252763   -1.402575   15.489314
Si     34.293222    1.165611   15.748221
Si     44.551858    0.889813   14.868267
Si     41.138271   -1.603291   15.383209
Si     37.590331    8.792344   15.101644
Si     36.059826    5.276073   14.500506
Si     36.400009    1.325640   14.879807
Si     33.446273   -0.919766   15.119589
Si     32.686738    5.758516   15.929637
Si     35.699061    7.427786   15.453321
Si     27.296642    7.181489   15.829083
Si     40.919747    6.212041   16.202676
Si     45.018057    7.807519   15.259276
Si     28.401347   -4.078667   14.922389
Si     25.064641    6.837631   14.901800
Si     39.599430    3.827146   15.333945
Si     43.009642    6.570349   14.975833
Si     28.443389    5.210791   15.129473
Si     39.884259    8.105950   15.242717
Si     44.734941   -3.204262   14.590452
Si     23.078701    5.525462   15.301869
Si     23.363196    3.266953   14.617869
Si     21.515193   -2.054872   15.183450
Si     46.502403    2.268728   15.121356
Si     19.635317   -0.559932   14.823017
Si     19.129582    1.931011   13.979241
Si     33.515982    2.390125   13.868988
Si     24.775100    1.342833   14.428185
Si     21.383068    6.538805   13.804606
Si     24.191431    8.711488   13.674760
Si     27.267323   -2.245965   13.790520
Si     30.361072    0.153654   13.915600
Si     21.613429   -0.087077   13.534732
Si     27.104250    3.600047   14.015239
Si     30.536322    6.362622   13.562194
Si     34.092431    8.502154   13.946233
Si     36.941681   -2.506128   13.817281
Si     40.091113   -0.061856   13.829229
Si     37.448918    3.406987   14.402120
Si     39.754729    5.864202   13.939489
Si     43.073125    8.568661   13.584423
Si     46.600416   -2.217005   13.556488
Si     43.068035    2.367978   13.702870
Si     46.112821    4.358307   13.803896
Si     48.986068    7.309342   13.292418
Si      2.515634    7.304219   13.530706
Si      5.703754   -3.168639   13.251210
Si      7.675615   -1.796747   13.738627
Si      2.286183   -0.424241   13.922191
Si      8.415849    4.652530   13.182658
Si     11.422443    6.891289   13.073300
Si     14.600857   -3.746062   13.061116
Si     18.009044   -1.464668   13.289280
Si     11.015683   -2.354018   12.628804
Si     15.514412    3.724088   13.593370
Si     21.860976   -4.331731   13.866837
Si     24.909232   -2.308559   13.713384
Si     27.999698    0.067532   13.855806
Si     21.462154    2.281621   13.603871
Si     25.049819    4.781683   13.607215
Si     28.333602    7.222694   13.554882
Si     30.706379   -3.542481   14.552155
Si     34.592933   -2.465064   13.868191
Si     37.744519   -0.256485   13.857547
Si     31.145343    2.444597   13.865299
Si     37.581443    6.842948   13.589564
Si     41.011224   -3.563030   13.943025
Si     43.304293   -1.274150   14.451640
Si     46.519218    0.147819   13.575773
Si     40.694190    2.258817   13.823778
Si     43.785886    4.642685   13.713880
Si     46.695683    6.734913   13.814577
Si      0.257711    6.939426   13.916036
Si      6.938979    0.180660   12.623067
Si     -0.058949   -0.708770   13.339345
Si      3.411455    1.520734   13.047675
Si      6.213476    4.215668   13.654673
Si      9.271958    6.719474   13.850305
Si     15.692000   -1.767564   13.933736
Si     10.290622   -0.415416   13.798932
Si     12.292784    0.929514   13.259227
Si     17.839670    3.951734   13.880672
Si     19.089085    5.928120   13.350874
Si     33.855686    4.738906   14.002476
Si      3.454159   -2.402549   13.289508
Si     48.353320    0.784208   14.951709
Si     14.549538    0.207329   13.267045
Si     48.982985   -2.248587   13.607561
Si     21.136392   -3.336009   11.827336
Si     24.342814   -1.231698   11.678645
Si     21.243234    3.437082   11.612839
Si     24.353301    5.638328   11.576631
Si     27.306060    7.904978   11.618137
Si     30.431554   -3.212266   12.091283
Si     33.620447   -1.118385   12.048980
Si     27.354332    0.981621   11.783448
Si     30.433882    3.252741   11.780543
Si     33.563288    5.530574   11.811874
Si     36.840290    7.772758   11.611245
Si     39.998363   -3.208064   11.814908
Si     43.059659   -0.973915   11.976522
Si     36.773562    0.965711   11.938965
Si     39.962484    3.176927   11.778124
Si     42.969133    5.446214   11.679479
Si     45.965390    7.610738   11.723648
Si     49.006550    9.245277   11.816720
Si      2.132524   -3.992785   12.160901
Si      5.509276   -1.362603   11.632400
Si     46.029242    1.201045   11.599052
Si     49.273492    3.272197   11.883419
Si      2.268130    3.306174   11.897091
Si      5.400456    5.697854   11.972524
Si      8.493671    7.915021   11.959670
Si     12.336511   -4.256475   12.578598
Si     14.663823   -1.779049   11.683338
Si      9.088997    0.772649   12.008128
Si     11.913733    3.011681   11.962341
Si     15.011994    5.454247   11.968062
Si     18.096123    7.709796   11.985907
Si     18.026564    0.694335   12.170760
Si     22.024013   -1.195444   11.577019
Si     22.056979    5.615989   11.726180
Si     24.988421    7.856016   11.641185
Si     28.093033   -3.171491   11.762567
Si     31.232459   -0.982946   11.984180
Si     25.004492    1.014575   11.967362
Si     28.072131    3.224046   11.851517
Si     31.225326    5.445184   11.579267
Si     34.501679    7.685280   11.793594
Si     37.639866   -3.313859   11.739645
Si     40.707421   -0.971470   11.759549
Si     34.383257    1.151709   12.000101
Si     37.624060    3.167062   11.992181
Si     40.641740    5.417142   11.803783
Si     43.675375    7.636966   11.566881
Si     46.747423    9.802751   11.603220
Si      0.014062   -2.853071   12.186490
Si      3.323437   -0.448879   11.678851
Si     43.706697    1.278290   11.688749
Si     46.918290    3.346749   11.803916
Si     -0.077737    3.345318   11.939795
Si      3.053518    5.590196   11.927780
Si      6.126462    8.011909   11.966504
Si      8.894600   -3.022817   11.990128
Si     12.486491   -0.857212   11.629407
Si      5.663556    2.127091   12.630197
Si      9.565491    3.089289   11.948623
Si     12.668249    5.296988   11.937518
Si     15.746780    7.756448   11.898347
Si     18.785467   -3.263756   11.892775
Si     15.886765    1.799192   12.156462
Si     19.008691    4.023766   11.830127
Si     21.116869    6.677067    9.861231
Si     24.215507   -4.357825    9.748785
Si     27.419600   -2.181203    9.776288
Si     30.526045   -0.044384    9.929175
Si     21.124119    0.001852    9.811632
Si     24.271052    2.157680    9.993420
Si     27.389509    4.402552    9.924733
Si     30.464504    6.719648    9.824379
Si     33.613057    8.899748    9.993726
Si     36.745269   -2.200988    9.894241
Si     39.871950    0.027922    9.837122
Si     33.639860    2.147088    9.975672
Si     36.780672    4.334963   10.058447
Si     39.914807    6.627029    9.923332
Si     42.992953    8.926898    9.790953
Si     46.109257   -2.198874    9.784458
Si     49.271650   -0.003265   10.014286
Si     42.956825    2.222777    9.728899
Si     46.145377    4.410780    9.855244
Si     49.292346    6.543233    9.883927
Si      2.375581    6.563387    9.897105
Si      5.413036   -4.470840    9.875213
Si      8.530686   -2.189595    9.845070
Si      2.241327    0.141004    9.740456
Si      5.384600    2.363620   10.162612
Si      8.614368    4.420732   10.109097
Si     11.743552    6.517899   10.037719
Si     14.981993   -4.566301    9.861547
Si     18.084364   -2.242458    9.881972
Si     11.794995    0.065121    9.652026
Si     14.959176    2.241783    9.988839
Si     17.959589    4.549794    9.835258
Si     21.877322   -4.392844    9.855349
Si     25.099002   -2.207647    9.734171
Si     28.180938    0.006070    9.837032
Si     21.941688    2.194798    9.795042
Si     25.065578    4.362125    9.798785
Si     28.130595    6.638023    9.842613
Si     31.258592    8.923288   10.107500
Si     34.389877   -2.156723   10.018310
Si     37.520641   -0.010805    9.915946
Si     31.284617    2.158638    9.900676
Si     34.429134    4.359534    9.981170
Si     37.587482    6.537248    9.825695
Si     40.669299    8.863073    9.915448
Si     43.781457   -2.140794   10.002057
Si     46.932217   -0.001994    9.833754
Si     40.638484    2.217240    9.778609
Si     43.797712    4.388791    9.787313
Si     46.941613    6.603846    9.849477
Si      0.039336    6.538376    9.839456
Si      3.056852   -4.457335    9.993403
Si      6.198488   -2.286488    9.652830
Si     -0.087566    0.038962    9.876720
Si      3.035242    2.357089    9.859691
Si      6.234272    4.574733   10.032621
Si      9.360350    6.695511   10.074141
Si     12.633068   -4.557942   10.137548
Si     15.759341   -2.346473    9.745716
Si      9.461747   -0.036455    9.852793
Si     12.605617    2.239161    9.863679
Si     15.627797    4.503161    9.900393
Si     18.768142    6.752191    9.903033
Si     18.790922    0.012072    9.999361
Si     21.125410   -3.295043    7.931903
Si     24.250562   -1.064818    7.905798
Si     21.134493    3.335633    7.929304
Si     24.249636    5.512660    7.931073
Si     27.366840    7.734789    7.929010
Si     30.546494   -3.341708    8.064364
Si     33.636922   -1.113888    8.035886
Si     27.400237    1.131740    7.954291
Si     30.532957    3.325454    8.001733
Si     33.651956    5.519598    8.059585
Si     36.743415    7.712707    7.979353
Si     39.859016   -3.330366    7.994375
Si     42.994789   -1.115286    8.016097
Si     36.749065    1.107865    8.004691
Si     39.848056    3.360238    7.931454
Si     43.022277    5.561097    7.929427
Si     46.147049    7.740463    7.953461
Si     49.270655    9.946289    8.000440
Si      2.319246   -3.319399    8.058311
Si      5.419723   -1.005153    7.913156
Si     46.153629    1.083181    7.915083
Si     49.249712    3.296410    7.922193
Si      2.318439    3.375965    7.907630
Si      5.497490    5.502131    7.992516
Si      8.608621    7.690335    8.053177
Si     11.773280   -3.399704    8.172015
Si     14.912769   -1.115589    7.949856
Si      8.575737    1.172124    8.059342
Si     11.741618    3.353188    7.997053
Si     14.843661    5.515492    7.950731
Si     18.016087    7.789697    7.944921
Si     18.021334    1.118556    8.053231
Si     21.904496   -1.088452    7.903637
Si     21.906894    5.543551    7.960438
Si     25.024926    7.725454    7.916196
Si     28.209163   -3.352950    7.938869
Si     31.294696   -1.125072    8.002720
Si     25.056295    1.126879    8.010736
Si     28.191303    3.332660    7.991177
Si     31.303219    5.551159    7.973033
Si     34.394714    7.753657    8.060762
Si     37.514287   -3.342286    7.990734
Si     40.648170   -1.123325    7.963068
Si     34.406172    1.100670    8.015515
Si     37.512309    3.322443    8.040617
Si     40.681190    5.550143    7.979391
Si     43.804656    7.772935    7.925643
Si     46.925723   -3.330505    7.920113
Si     -0.021741   -3.323584    8.064583
Si      3.083426   -1.093879    7.947423
Si     43.807656    1.073742    7.906349
Si     46.913874    3.298874    7.940568
Si     -0.019588    3.280228    7.937589
Si      3.148058    5.550971    7.942861
Si      6.249641    7.707732    7.985914
Si      9.416849   -3.379512    8.041522
Si     12.576540   -1.199673    7.904576
Si      6.220318    1.200143    8.188064
Si      9.382883    3.381662    8.087220
Si     12.494909    5.556387    8.000754
Si     15.678871    7.688189    7.905105
Si     18.794800   -3.285061    7.918790
Si     15.682360    1.109370    8.049815
Si     18.789912    3.341434    8.002180
Si     21.129581    6.641119    6.044180
Si     24.253478   -4.422285    6.024798
Si     27.401131   -2.214889    6.053156
Si     30.519992   -0.001675    6.085887
Si     21.117862    0.021614    6.018343
Si     24.261218    2.221211    6.081129
Si     27.393225    4.426353    6.069609
Si     30.527378    6.631703    6.049136
Si     33.647919    8.833595    6.102260
Si     36.753762   -2.224716    6.075299
Si     39.882177   -0.001424    6.057612
Si     33.639599    2.215251    6.092198
Si     36.746420    4.423566    6.103222
Si     39.876339    6.648861    6.070666
Si     43.007387    8.859318    6.027028
Si     46.141037   -2.217819    6.025949
Si     49.284526   -0.028767    6.097370
Si     43.008713    2.217331    6.033476
Si     46.137857    4.427445    6.043317
Si     49.271526    6.647983    6.056571
Si      2.354354    6.669209    6.056289
Si      5.478183   -4.401857    6.096125
Si      8.626027   -2.216305    6.128308
Si      2.324753    0.000989    6.030732
Si      5.485039    2.211183    6.151614
Si      8.614841    4.423232    6.108496
Si     11.720065    6.649422    6.081419
Si     14.858411   -4.416401    6.059189
Si     18.001629   -2.174455    6.031864
Si     11.723875   -0.023135    6.061132
Si     14.866116    2.188205    6.108224
Si     17.988047    4.422747    6.074931
Si     21.913590   -4.426687    6.041513
Si     25.050619   -2.212828    6.034926
Si     28.174388    0.001809    6.057270
Si     21.915265    2.224305    6.030381
Si     25.045458    4.423679    6.030444
Si     28.178577    6.630233    6.039259
Si     31.307595    8.841472    6.114391
Si     34.411291   -2.221707    6.104767
Si     37.536112   -0.008801    6.087455
Si     31.297041    2.216917    6.079614
Si     34.406204    4.437074    6.102537
Si     37.526661    6.634327    6.056168
Si     40.658675    8.855468    6.070868
Si     43.793768   -2.214895    6.085749
Si     46.943313   -0.017369    6.023935
Si     40.658468    2.216279    6.052330
Si     43.797348    4.430045    6.035068
Si     46.929790    6.634411    6.044215
Si      0.005112    6.645512    6.074547
Si      3.126447   -4.397509    6.109694
Si      6.269004   -2.180998    6.064825
Si     -0.014547   -0.028742    6.036227
Si      3.137127    2.205734    6.060014
Si      6.269410    4.414850    6.075919
Si      9.375436    6.641494    6.092447
Si     12.511178   -4.424016    6.148032
Si     15.665052   -2.209588    6.030070
Si      9.367525    0.020069    6.132264
Si     12.513751    2.197103    6.096038
Si     15.637716    4.397352    6.060961
Si     18.788146    6.632675    6.060949
Si     18.777503    0.035377    6.089172
Si     21.121911   -3.312905    4.144268
Si     24.256786   -1.098890    4.140919
Si     21.119639    3.330782    4.137300
Si     24.256006    5.539169    4.138478
Si     27.389788    7.751971    4.145167
Si     30.525296   -3.321595    4.182216
Si     33.638966   -1.110815    4.174897
Si     27.385384    1.107621    4.151142
Si     30.513835    3.316267    4.159966
Si     33.640769    5.529269    4.167330
Si     36.758737    7.744737    4.147398
Si     39.886083   -3.315428    4.154602
Si     43.018068   -1.105587    4.163628
Si     36.761259    1.100668    4.165380
Si     39.879928    3.320469    4.145426
Si     43.007516    5.536017    4.137932
Si     46.142712    7.745484    4.143652
Si     49.284659    9.956327    4.157483
Si      2.352957   -3.316159    4.169593
Si      5.489600   -1.096609    4.145921
Si     46.149212    1.110468    4.139317
Si     49.275381    3.321009    4.146021
Si      2.355081    3.325336    4.155005
Si      5.484110    5.536112    4.166425
Si      8.602034    7.752986    4.170654
Si     11.733097   -3.327068    4.194076
Si     14.850833   -1.099531    4.142748
Si      8.607094    1.099238    4.177506
Si     11.737889    3.309037    4.170864
Si     14.857199    5.524551    4.158175
Si     17.987934    7.747427    4.157827
Si     17.985395    1.117220    4.162727
Si     21.912213   -1.109161    4.137330
Si     21.915060    5.530860    4.143286
Si     25.048092    7.741525    4.134895
Si     28.179902   -3.318901    4.145699
Si     31.295049   -1.104873    4.163900
Si     25.040618    1.108294    4.163040
Si     28.169566    3.315407    4.156202
Si     31.299678    5.525664    4.143167
Si     34.416816    7.742682    4.167462
Si     37.541861   -3.321351    4.157955
Si     40.672990   -1.107583    4.151761
Si     34.416934    1.106748    4.169518
Si     37.534523    3.316541    4.176287
Si     40.664224    5.530117    4.161055
Si     43.801068    7.738605    4.139084
Si     46.938825   -3.329976    4.136925
Si      0.006523   -3.325919    4.167068
Si      3.140876   -1.110795    4.143337
Si     43.804208    1.101446    4.141461
Si     46.935559    3.315280    4.146080
Si      0.006337    3.317615    4.156338
Si      3.137169    5.539701    4.156310
Si      6.254216    7.758053    4.171445
Si      9.385703   -3.306010    4.178862
Si     12.503868   -1.113074    4.144819
Si      6.259841    1.116758    4.195073
Si      9.390232    3.314269    4.178423
Si     12.510850    5.529037    4.169562
Si     15.639424    7.738723    4.154537
Si     18.782769   -3.318392    4.146649
Si     15.639106    1.105732    4.168414
Si     18.774067    3.323369    4.157273
Si     33.639314    8.850823    2.251222
Si     36.768552   11.063529    2.251222
Si     34.421623   11.063529    2.251222
Si     30.510075    6.638117    2.251222
Si     28.163146    6.638117    2.251222
Si     31.292385    8.850823    2.251222
Si     24.251599    2.212706    2.251222
Si     25.033908    4.425412    2.251222
Si     27.380837    4.425411    2.251222
Si     17.993121   11.063529    2.251222
Si     21.122360    6.638117    2.251222
Si     27.380837   11.063529    2.251222
Si     25.033908   11.063529    2.251222
Si     21.904669    8.850823    2.251222
Si     24.251598    8.850823    2.251222
Si     49.285506    0.000000    2.251222
Si     33.639314    2.212705    2.251222
Si     31.292385    2.212706    2.251222
Si     34.421623    4.425411    2.251222
Si     36.768553    4.425411    2.251222
Si     40.680101    2.212705    2.251222
Si     37.550862    0.000000    2.251222
Si     46.938577    0.000000    2.251222
Si     30.510076    0.000000    2.251222
Si     28.163147    0.000000    2.251222
Si     39.897790    0.000000    2.251222
Si     43.027029    2.212706    2.251222
Si     49.285506    6.638118    2.251222
Si     46.156268   11.063528    2.251222
Si     43.809339   11.063529    2.251222
Si     39.897791    6.638117    2.251222
Si     37.550862    6.638117    2.251222
Si     40.680100    8.850823    2.251222
Si     43.027029    8.850822    2.251222
Si     46.938578    6.638117    2.251222
Si     43.809339    4.425411    2.251222
Si     46.156267    4.425412    2.251222
Si      2.346929    0.000000    2.251222
Si      0.000000    0.000001    2.251222
Si     15.646192   11.063529    2.251222
Si     21.122360    0.000000    2.251222
Si     18.775431    0.000000    2.251222
Si     21.904669    2.212706    2.251222
Si      5.476167    2.212706    2.251222
Si      3.129238    2.212707    2.251222
Si      6.258477    4.425412    2.251222
Si     11.734644    6.638118    2.251222
Si      9.387715    6.638118    2.251222
Si     12.516954    8.850824    2.251222
Si      6.258477   11.063529    2.251222
Si      3.129239    8.850823    2.251222
Si      5.476167    8.850824    2.251222
Si      8.605406    4.425412    2.251222
Si     12.516954    2.212706    2.251222
Si      9.387715    0.000000    2.251222
Si     11.734644    0.000000    2.251222
Si      8.605406   11.063529    2.251222
Si      2.346929    6.638118    2.251222
Si     14.863883    2.212706    2.251222
Si     14.863883    8.850823    2.251222
Si     18.775431    6.638118    2.251222
Si     15.646192    4.425412    2.251222
Si     17.993121    4.425412    2.251222
Si      0.000000    6.638117    2.251222
H      -0.279609   10.352630    1.019929
H      -0.279609    3.714530    1.019929
H      34.141991    8.139930    1.019929
H      37.048166    7.348992    1.019959
H      33.918948    5.136307    1.019934
H      33.918948   11.774407    1.019934
H      37.271291   10.352630    1.019929
H      40.400491   12.565330    1.019929
H      43.306648   11.774407    1.019934
H      40.177448    9.561707    1.019934
H      30.789748    9.561707    1.019934
H      31.012791    5.927230    1.019929
H      27.883491   10.352630    1.019929
H      24.754291    8.139930    1.019929
H      31.012791   12.565330    1.019929
H      27.660448    7.349007    1.019934
H      24.531248    5.136307    1.019934
H      24.754291    1.501830    1.019929
H      21.625091    5.927230    1.019929
H      27.883491    3.714530    1.019929
H      30.789748    2.923607    1.019934
H      27.660448    0.710907    1.019934
H      18.495791   10.352630    1.019929
H      21.402048    9.561707    1.019934
H      24.531248   11.774407    1.019934
H      21.625091   12.565330    1.019929
H      34.141991    1.501830    1.019929
H      46.435948    0.710907    1.019934
H      43.529691    1.501830    1.019929
H      37.048166    0.710892    1.019959
H      40.177448    2.923607    1.019934
H      37.271291    3.714530    1.019929
H      49.565148    9.561707    1.019934
H      49.565148    2.923607    1.019934
H      46.658991   10.352630    1.019929
H      46.658991    3.714530    1.019929
H      40.400491    5.927230    1.019929
H      43.306648    5.136307    1.019934
H      46.435948    7.349007    1.019934
H      43.529691    8.139930    1.019929
H      12.237291   12.565330    1.019929
H      21.402048    2.923607    1.019934
H      18.495791    3.714530    1.019929
H      18.272748    0.710907    1.019934
H      15.366591    1.501830    1.019929
H      15.143548   11.774407    1.019934
H       5.755848    5.136307    1.019934
H       5.978891    1.501830    1.019929
H       2.849591    5.927230    1.019929
H       2.626548    2.923607    1.019934
H      12.014266    9.561692    1.019959
H      12.237291    5.927230    1.019929
H       9.150408   10.352630    1.019929
H      15.366591    8.139930    1.019929
H      18.272748    7.349007    1.019934
H      15.143548    5.136307    1.019934
H       9.108091    3.714530    1.019929
H      12.014266    2.923592    1.019959
H       8.885048    0.710907    1.019934
H       2.849591   12.565330    1.019929
H       5.755848   11.774407    1.019934
H       2.626548    9.561707    1.019934
H       5.978891    8.139930    1.019929
H       8.885048    7.349007    1.019934
