# Supplementary material for: Structural dataset for Si(1 1 0) and Si(17 15 1) surface models and related calculated STM images
Source: Data Brief. 2019 Nov 26;28:104847. doi: 10.1016/j.dib.2019.104847 (PMC6911967; doi:10.1016/j.dib.2019.104847)
Supplement: Multimedia component 1 [file mmc1.zip › Si(110)-16x2-UBB.xyz]

  490
 
Si     21.532599   14.112497   13.137005
Si     23.435320    2.165878   13.217027
Si     22.825080    4.475550   13.179109
Si     19.627579    2.212367   13.088225
Si     46.551296    8.565070   15.033957
Si     48.453366    9.899289   15.105782
Si     47.838747   12.198634   15.046210
Si     44.646731    9.942113   14.960178
Si      2.737800    4.711637   15.033430
Si      0.835946    3.376865   15.106633
Si      1.450391    1.077585   15.045262
Si      4.642247    3.334732   14.959040
Si     37.531705   12.439235   13.356917
Si     40.946385   15.306251   13.573429
Si     39.648333   13.400584   13.097546
Si     27.754318   12.439682   13.135945
Si     25.851033   11.111046   13.217261
Si     26.460636    8.801223   13.179957
Si     29.658564   11.062477   13.086716
Si     39.522613    7.401995   12.867369
Si     40.635556    9.238143   13.803132
Si     45.377865   12.270859   15.030810
Si     44.074252    4.000878   13.020147
Si     46.162099    4.316965   13.946252
Si      8.342388   11.248945   13.573241
Si      3.125859    8.959416   13.946554
Si      5.213761    9.275787   13.020564
Si      9.766501    5.874296   12.867210
Si      3.911386    1.006399   15.030188
Si      9.641933   13.154105   13.098134
Si      8.655119    4.037825   13.804588
Si     11.758859   14.115702   13.358314
Si     28.939690    8.726104   13.171140
Si     21.178232    9.847585   12.069936
Si     28.109528    3.427992   12.068174
Si     20.346385    4.548891   13.170688
Si      2.544564   12.377681   12.054381
Si     21.551555    2.920211   11.730168
Si     46.573701   10.638601   13.602434
Si      2.714967    2.638105   13.602302
Si     27.734308   10.354803   11.730152
Si      4.630782   13.228596   12.947564
Si     19.604415    5.542011   11.063238
Si     29.681943    7.733835   11.063443
Si     44.657589   13.324902   12.947696
Si     49.343640    6.620235   13.602436
Si     43.135559   15.125935   12.517272
Si     48.815047   13.496590   13.237397
Si     43.238632   11.612608   12.006080
Si     46.949317    6.605703   13.691094
Si     43.019491    9.499681   13.247290
Si     46.743993   14.174663   12.054837
Si      2.339372    6.670529   13.690561
Si      6.152611   11.427197   12.517831
Si     50.013043    8.868401   13.601891
Si      0.473679   13.055637   13.236980
Si      6.270837    3.777415   13.247889
Si      6.050438    1.664707   12.006650
Si     40.956149   12.130063   11.717788
Si     39.954372   10.005765   11.669078
Si     33.567837   11.764699   12.164490
Si     37.659245   10.417629   11.863256
Si     37.228186    8.039061   11.935407
Si     33.366818    5.723186   11.574449
Si     34.775382    7.558701   11.592698
Si     31.281880   11.509552   11.377919
Si     19.104471    9.538918   11.117904
Si     21.697045    6.418067   10.156756
Si     23.777708    5.751857   11.341163
Si     24.971607    1.124613   11.699929
Si     31.238553    9.387411   10.176152
Si     31.131570    5.891792   10.605032
Si     27.589390    6.857449   10.157491
Si     25.508701    7.524369   11.341756
Si     24.314787   12.151907   11.699874
Si     21.927300   12.152157   11.796874
Si     30.183764    3.737520   11.117888
Si     27.359246    1.123847   11.796134
Si     49.312685    9.932591   11.630590
Si     36.782633   14.176639   11.849116
Si     39.721261    3.203985   11.895575
Si     37.357689    3.260047   12.224112
Si     34.482140   13.776920   11.423672
Si     40.474300    5.488975   11.843190
Si     46.994449    9.838614   11.501617
Si     42.850436    5.630777   11.904654
Si     46.171478    7.663770   11.720333
Si     43.819880    7.790778   11.816354
Si     49.321188    3.333990   11.727473
Si     46.955571    3.276997   11.932022
Si      2.332790    9.999308   11.932014
Si     50.035001   12.154972   11.727195
Si     12.504804   12.376857   11.849848
Si     14.805233   12.775572   11.423243
Si      6.436737    7.645544   11.905088
Si      9.566156   10.072922   11.896247
Si     11.929820   10.017314   12.225592
Si     12.061423    5.239214   11.934485
Si      8.813198    7.786940   11.843640
Si      3.116688    5.612247   11.719965
Si      5.468619    5.485308   11.816665
Si      2.293601    3.437368   11.501616
Si      8.332902    1.147386   11.718269
Si     11.629229    2.860301   11.863067
Si      9.334407    3.272147   11.669014
Si     18.005175    1.766292   11.378208
Si     15.719246    1.511014   12.164758
Si     14.514000    5.719640   11.591637
Si     18.048350    3.888134   10.176302
Si     18.155869    7.385100   10.604817
Si     15.921947    7.555373   11.576185
Si     -0.024122    3.343512   11.630776
Si     36.787506   11.127528    9.825267
Si     34.446821   11.204719    9.978606
Si     33.635404    8.949448   10.051006
Si     17.948723   11.177224    9.953299
Si     25.004232    4.423913    9.826492
Si     24.288960    2.202382    9.730804
Si     27.314963   11.146749    9.622207
Si     24.998044   11.074158    9.730938
Si     24.282778    8.852344    9.826380
Si     21.915983    8.797851   10.031493
Si     27.370953    4.478109   10.030903
Si     36.840765    4.354862   10.147386
Si     28.114916   13.328308    9.824548
Si     33.679319    2.150552    9.947918
Si     34.487735    4.377580   10.004960
Si     31.338724    2.098940    9.953347
Si     30.457279   13.185095    9.918282
Si     49.344853   13.254215    9.773405
Si     39.897426    6.614670    9.831232
Si     40.704170    8.818328    9.817950
Si     37.547396    6.660051    9.968759
Si     46.163970   11.087548    9.750469
Si     43.839803   10.970794    9.841381
Si     43.053813    8.770257    9.812556
Si     40.640003    2.299160    9.925522
Si     39.980200   13.323615    9.894014
Si     37.610932   13.303585    9.838393
Si     47.014236   13.271599    9.884933
Si     42.979415    2.235977   10.099354
Si     49.239586    6.657312    9.758198
Si     46.907747    6.546295    9.816260
Si     46.140736    4.328565    9.953049
Si     43.769989    4.455208    9.971930
Si      2.274131   13.281086    9.884573
Si     -0.056701   13.298535    9.773311
Si     15.608122   11.125358    9.947912
Si      6.308074   11.040509   10.099615
Si      5.517810    8.821157    9.972135
Si      3.147062    8.947738    9.952858
Si     12.499339    2.149170    9.825311
Si     11.676418   13.249286    9.838820
Si      9.307263   13.229185    9.894093
Si      9.390310    6.663151    9.831166
Si     12.446423    8.922398   10.148477
Si      8.647437   10.977546    9.926686
Si     11.739921    6.617520    9.968132
Si      3.124133    2.189165    9.750277
Si      6.234190    4.506460    9.812311
Si      2.380338    6.730057    9.816180
Si      5.448270    2.305914    9.841995
Si      8.583574    4.459082    9.817770
Si     18.829738   13.367601    9.917978
Si     14.839787    2.070804    9.978953
Si     21.972189    2.129129    9.622085
Si     15.651436    4.325903   10.050911
Si     14.799688    8.898341   10.005172
Si     21.172037   13.223803    9.824824
Si      0.048419    6.618983    9.757943
Si     33.636220   12.189082    8.005040
Si     39.892148    9.961685    7.948521
Si     43.009473   12.180216    8.012212
Si     40.669163   12.181776    7.964832
Si     37.540235    9.923034    7.983235
Si     33.682663    5.477354    8.061756
Si     36.712955    7.724303    8.040892
Si     34.356732    7.744540    8.098710
Si     31.332880    5.494640    8.193475
Si     25.075535    1.089507    7.858685
Si     31.280242   12.226376    7.931017
Si     27.406777   14.464272    7.918683
Si     30.509180    3.288308    8.029289
Si     28.150566    3.418133    8.039576
Si     18.777420    9.988285    8.028998
Si     24.306774    5.510956    7.871441
Si     21.974329    5.531444    7.985068
Si     27.312868    7.744169    7.985745
Si     30.555060   10.002896    7.998471
Si     28.210373    9.911317    7.891129
Si     21.879772   12.088152    7.918709
Si     24.210823   12.186898    7.858978
Si     24.980512    7.765434    7.871362
Si     21.136096    9.858003    8.040031
Si     34.441375   14.388383    7.965643
Si     37.521333    3.399105    8.062887
Si     39.869665    3.319180    7.970782
Si     36.793639   14.441047    7.972094
Si     46.132196   14.380658    8.012353
Si     43.783028   14.398564    8.131972
Si     49.227787    3.333454    7.888618
Si     49.301056    9.966359    7.893526
Si     46.962508    9.926255    7.898710
Si     40.688805    5.503942    7.937608
Si     43.812915    7.695037    7.903388
Si     46.145775    7.717745    7.931375
Si     46.889236    3.314288    7.967270
Si     43.032126    5.498179    7.980056
Si     12.493695   12.111767    7.972415
Si     14.845819   12.163963    7.965754
Si      6.277858    1.096313    8.012769
Si     12.573871    5.552714    8.040755
Si      3.155356   12.171866    8.011842
Si      5.504231   12.154328    8.132490
Si      6.255183    7.778409    7.980207
Si      2.398361    9.961794    7.966946
Si      9.394846    3.314830    7.948652
Si     11.746682    3.353849    7.983014
Si      8.617981    1.095035    7.965065
Si      8.598522    7.773550    7.937717
Si     11.766180    9.877666    8.063355
Si      9.417643    9.957963    7.972012
Si      2.324718    3.350455    7.898705
Si      5.474517    5.581329    7.903194
Si      3.141661    5.558777    7.931175
Si     18.006209    1.050126    7.931134
Si     15.650412    1.087203    8.005271
Si     21.076579    3.364491    7.890599
Si     15.604068    7.798773    8.062050
Si     17.953821    7.781929    8.193317
Si     18.732143    3.273178    7.998422
Si     14.929810    5.531531    8.099241
Si      0.059910    9.943341    7.888491
Si     -0.013785    3.310362    7.893451
Si     33.654798    8.828528    6.115693
Si     36.766799   11.066078    6.083294
Si     34.417738   11.052937    6.098627
Si     30.536640    6.615219    6.218527
Si     28.185378    6.630496    6.110109
Si     31.316352    8.830573    6.116733
Si     24.236541    2.229205    6.008464
Si     25.074674    4.413090    5.984079
Si     27.410060    4.427650    6.054746
Si     17.988667   11.041773    6.066942
Si     21.101143    6.645614    6.110032
Si     27.397481   11.075727    6.028177
Si     25.049737   11.047143    6.008687
Si     21.876470    8.848504    6.055169
Si     24.211752    8.863210    5.984162
Si     49.279310    0.006281    6.030124
Si     33.645284    2.239512    6.070944
Si     31.297625    2.234771    6.067099
Si     34.423542    4.450934    6.077794
Si     36.766906    4.432250    6.094619
Si     40.668507    2.209641    6.070358
Si     37.543168    0.014451    6.067601
Si     46.926841   -0.006575    6.086961
Si     30.523261    0.031740    6.014823
Si     28.188335    0.018484    6.040583
Si     39.887499    0.003285    6.051336
Si     43.017317    2.183076    6.139545
Si     49.275709    6.644918    6.007070
Si     46.146120   11.058486    6.029389
Si     43.802828   11.076335    6.083960
Si     39.875850    6.652857    6.065886
Si     37.519141    6.645395    6.099721
Si     40.665086    8.860474    6.039974
Si     43.008714    8.862948    6.044244
Si     46.935567    6.619905    6.027875
Si     43.793148    4.392446    6.064201
Si     46.129950    4.417488    6.049420
Si      2.360443    0.006856    6.086601
Si      0.007803   -0.005801    6.029931
Si     15.641038   11.036827    6.070794
Si     21.097762   -0.018579    6.040613
Si     18.762854   -0.031380    6.014854
Si     21.888912    2.200182    6.027625
Si      5.483864    2.200427    6.084495
Si      3.140666    2.218099    6.029253
Si      6.278098    4.413801    6.044019
Si     11.767254    6.631658    6.099571
Si      9.410683    6.624223    6.065799
Si     12.519408    8.844975    6.094487
Si      6.269702   11.092817    6.140311
Si      3.156955    8.858622    6.049103
Si      5.493585    8.883499    6.064335
Si      8.621880    4.416624    6.040140
Si     12.519567    2.210362    6.083235
Si      9.398711   -0.002703    6.051518
Si     11.743158   -0.014349    6.067997
Si      8.618121   11.067074    6.071799
Si      2.351041    6.656461    6.027573
Si     14.868608    2.223500    6.098941
Si     14.862619    8.825534    6.078071
Si     18.749870    6.661032    6.218427
Si     15.631458    4.447728    6.115969
Si     17.969997    4.445705    6.117124
Si      0.010884    6.631692    6.007003
Si     33.650304   12.161564    4.169921
Si     39.883353    9.964462    4.138439
Si     43.021309   12.170499    4.159371
Si     40.676992   12.166848    4.150615
Si     37.539218    9.963613    4.160494
Si     33.636420    5.541412    4.160946
Si     36.767010    7.748763    4.166557
Si     34.422594    7.747043    4.170485
Si     31.289434    5.560677    4.211545
Si     25.038363    1.099815    4.131913
Si     31.308790   12.153713    4.142847
Si     27.381615   14.395922    4.142988
Si     30.526057    3.344300    4.155530
Si     28.189062    3.320255    4.148962
Si     18.760021    9.932204    4.155518
Si     24.234536    5.543038    4.129670
Si     21.883495    5.533601    4.179466
Si     27.402427    7.742632    4.179554
Si     30.524061    9.937843    4.183457
Si     28.182056    9.953558    4.137188
Si     21.904408   12.156454    4.143035
Si     24.247702   12.176449    4.132126
Si     25.051448    7.733289    4.129469
Si     21.097172    9.955760    4.149341
Si     34.417735   14.382740    4.162473
Si     37.545662    3.321915    4.171879
Si     39.894221    3.317369    4.156179
Si     36.763966   14.386075    4.152370
Si     46.144715   14.374708    4.164918
Si     43.797274   14.382537    4.185844
Si     49.281549    3.320772    4.137912
Si     49.276169    9.969142    4.130529
Si     46.935448    9.948245    4.135443
Si     40.660729    5.531921    4.158672
Si     43.799549    7.738085    4.149669
Si     46.140188    7.745181    4.141132
Si     46.935723    3.305358    4.152395
Si     43.006366    5.526311    4.162579
Si     12.522119   12.167099    4.152365
Si     14.868290   12.169979    4.162463
Si      6.265717    1.106749    4.159589
Si     12.519165    5.528089    4.166524
Si      3.142528   12.177726    4.164386
Si      5.490711   12.170484    4.186538
Si      6.280103    7.750290    4.162324
Si      2.350845    9.971019    4.152488
Si      9.403074    3.312548    4.138584
Si     11.747073    3.313095    4.160780
Si      8.609700    1.110187    4.150726
Si      8.625830    7.745216    4.158619
Si     11.739827    9.955110    4.171731
Si      9.391147    9.960484    4.157230
Si      2.350762    3.328219    4.135481
Si      5.486496    5.538582    4.149680
Si      3.145999    5.531074    4.140630
Si     17.977192    1.122809    4.142799
Si     15.635714    1.114990    4.170056
Si     21.103632    3.322713    4.137113
Si     15.649446    7.734885    4.161105
Si     17.996439    7.715907    4.211627
Si     18.761632    3.338629    4.183408
Si     14.863616    5.529163    4.170879
Si      0.004932    9.955981    4.137905
Si      0.010238    3.307497    4.130398
Si     33.639314    8.850823    2.251222
Si     36.768552   11.063529    2.251222
Si     34.421623   11.063529    2.251222
Si     30.510075    6.638117    2.251222
Si     28.163146    6.638117    2.251222
Si     31.292385    8.850823    2.251222
Si     24.251599    2.212706    2.251222
Si     25.033908    4.425412    2.251222
Si     27.380837    4.425411    2.251222
Si     17.993121   11.063529    2.251222
Si     21.122360    6.638117    2.251222
Si     27.380837   11.063529    2.251222
Si     25.033908   11.063529    2.251222
Si     21.904669    8.850823    2.251222
Si     24.251598    8.850823    2.251222
Si     49.285506    0.000000    2.251222
Si     33.639314    2.212705    2.251222
Si     31.292385    2.212706    2.251222
Si     34.421623    4.425411    2.251222
Si     36.768553    4.425411    2.251222
Si     40.680101    2.212705    2.251222
Si     37.550862    0.000000    2.251222
Si     46.938577    0.000000    2.251222
Si     30.510076    0.000000    2.251222
Si     28.163147    0.000000    2.251222
Si     39.897790    0.000000    2.251222
Si     43.027029    2.212706    2.251222
Si     49.285506    6.638118    2.251222
Si     46.156268   11.063528    2.251222
Si     43.809339   11.063529    2.251222
Si     39.897791    6.638117    2.251222
Si     37.550862    6.638117    2.251222
Si     40.680100    8.850823    2.251222
Si     43.027029    8.850822    2.251222
Si     46.938578    6.638117    2.251222
Si     43.809339    4.425411    2.251222
Si     46.156267    4.425412    2.251222
Si      2.346929    0.000000    2.251222
Si      0.000000    0.000001    2.251222
Si     15.646192   11.063529    2.251222
Si     21.122360    0.000000    2.251222
Si     18.775431    0.000000    2.251222
Si     21.904669    2.212706    2.251222
Si      5.476167    2.212706    2.251222
Si      3.129238    2.212707    2.251222
Si      6.258477    4.425412    2.251222
Si     11.734644    6.638118    2.251222
Si      9.387715    6.638118    2.251222
Si     12.516954    8.850824    2.251222
Si      6.258477   11.063529    2.251222
Si      3.129239    8.850823    2.251222
Si      5.476167    8.850824    2.251222
Si      8.605406    4.425412    2.251222
Si     12.516954    2.212706    2.251222
Si      9.387715    0.000000    2.251222
Si     11.734644    0.000000    2.251222
Si      8.605406   11.063529    2.251222
Si      2.346929    6.638118    2.251222
Si     14.863883    2.212706    2.251222
Si     14.863883    8.850823    2.251222
Si     18.775431    6.638118    2.251222
Si     15.646192    4.425412    2.251222
Si     17.993121    4.425412    2.251222
Si      0.000000    6.638117    2.251222
H      -0.279609   10.352630    1.019929
H      -0.279609    3.714530    1.019929
H      34.141991    8.139930    1.019929
H      37.048166    7.348992    1.019959
H      33.918948    5.136307    1.019934
H      33.918948   11.774407    1.019934
H      37.271291   10.352630    1.019929
H      40.400491   12.565330    1.019929
H      43.306648   11.774407    1.019934
H      40.177448    9.561707    1.019934
H      30.789748    9.561707    1.019934
H      31.012791    5.927230    1.019929
H      27.883491   10.352630    1.019929
H      24.754291    8.139930    1.019929
H      31.012791   12.565330    1.019929
H      27.660448    7.349007    1.019934
H      24.531248    5.136307    1.019934
H      24.754291    1.501830    1.019929
H      21.625091    5.927230    1.019929
H      27.883491    3.714530    1.019929
H      30.789748    2.923607    1.019934
H      27.660448    0.710907    1.019934
H      18.495791   10.352630    1.019929
H      21.402048    9.561707    1.019934
H      24.531248   11.774407    1.019934
H      21.625091   12.565330    1.019929
H      34.141991    1.501830    1.019929
H      46.435948    0.710907    1.019934
H      43.529691    1.501830    1.019929
H      37.048166    0.710892    1.019959
H      40.177448    2.923607    1.019934
H      37.271291    3.714530    1.019929
H      49.565148    9.561707    1.019934
H      49.565148    2.923607    1.019934
H      46.658991   10.352630    1.019929
H      46.658991    3.714530    1.019929
H      40.400491    5.927230    1.019929
H      43.306648    5.136307    1.019934
H      46.435948    7.349007    1.019934
H      43.529691    8.139930    1.019929
H      12.237291   12.565330    1.019929
H      21.402048    2.923607    1.019934
H      18.495791    3.714530    1.019929
H      18.272748    0.710907    1.019934
H      15.366591    1.501830    1.019929
H      15.143548   11.774407    1.019934
H       5.755848    5.136307    1.019934
H       5.978891    1.501830    1.019929
H       2.849591    5.927230    1.019929
H       2.626548    2.923607    1.019934
H      12.014266    9.561692    1.019959
H      12.237291    5.927230    1.019929
H       9.150408   10.352630    1.019929
H      15.366591    8.139930    1.019929
H      18.272748    7.349007    1.019934
H      15.143548    5.136307    1.019934
H       9.108091    3.714530    1.019929
H      12.014266    2.923592    1.019959
H       8.885048    0.710907    1.019934
H       2.849591   12.565330    1.019929
H       5.755848   11.774407    1.019934
H       2.626548    9.561707    1.019934
H       5.978891    8.139930    1.019929
H       8.885048    7.349007    1.019934
