# Supplementary material for: Structural dataset for Si(1 1 0) and Si(17 15 1) surface models and related calculated STM images
Source: Data Brief. 2019 Nov 26;28:104847. doi: 10.1016/j.dib.2019.104847 (PMC6911967; doi:10.1016/j.dib.2019.104847)
Supplement: Multimedia component 1 [file mmc1.zip › Si(110)-c(8x10)-UBB.xyz]

  572
 
Si     26.536073   28.770929   13.071014
Si     23.388867   13.255689   13.195920
Si     24.630967   16.889250   13.123664
Si     23.327366   26.490581   13.183992
Si     20.313345   19.878415   13.214183
Si     16.520320   23.237577   11.044371
Si     16.508486   19.909962   13.073687
Si     17.207713   35.425101   13.033703
Si     19.704776   22.185182   13.169279
Si     22.730083   15.557151   13.210042
Si     18.414898   18.542684   13.119820
Si     19.609440   35.369906   13.007570
Si     16.478053   33.128395   13.024352
Si     18.391877   31.759387   13.157679
Si     20.279939   33.123981   13.161123
Si     25.814535   26.426016   13.177963
Si     26.545434   15.534401   13.050507
Si     22.726233   28.802586   13.220804
Si     24.625131   30.134718   13.120236
Si     26.507775   25.443215   11.048773
Si     33.629290   12.013390   12.082463
Si     34.598500    7.446738   11.327591
Si     31.395873   11.877685   11.276830
Si     27.918577   10.262082   10.616334
Si     30.054535   10.033955   11.727536
Si     22.540672   12.016972   11.305148
Si     37.679866    2.976567   11.386340
Si     33.593407   25.214110   12.090677
Si     33.658304   18.548515   12.071527
Si     34.476012   20.636525   11.330165
Si     31.372820   25.127401   11.277461
Si     17.225457   22.250448   13.164552
Si     21.845476   18.834785   11.698341
Si     24.225289   18.850769   11.792925
Si     24.617571   14.814744   11.714950
Si     27.908034   23.576581   10.554786
Si     30.013435   23.301585   11.687654
Si     31.399563   18.320344   11.343298
Si     26.961327   21.450168   11.110332
Si     20.666846   23.450432   11.329917
Si     24.915209   21.158909   12.122870
Si     22.366412   25.236072   11.332688
Si     30.430286   16.306522   12.069419
Si     28.146596   15.988727   11.329305
Si     34.480938   14.094509   11.344018
Si     13.008628   25.363782   11.681035
Si     15.119425   25.103239   10.556890
Si      9.425514   23.472811   12.088862
Si     11.649345   23.537559   11.280820
Si     12.586328   19.154079   12.129940
Si      8.636429   21.373996   11.401516
Si     11.706322   17.048597   11.411013
Si     18.102133   14.298292   12.185578
Si     15.879359   14.214344   11.440874
Si     21.185143   16.590281   11.690996
Si     14.898063   19.448277   11.351159
Si     18.800289   16.579344   11.787600
Si     18.434212   20.630179   11.721809
Si     33.747745   31.822533   12.118949
Si     21.860957   32.089370   11.681180
Si     24.241125   32.094991   11.785228
Si     24.602403   28.043238   11.728970
Si     28.476377   36.321297   11.333345
Si     30.671990   36.375395   12.149305
Si     31.473309   31.593342   11.372759
Si     27.144533   34.459678   11.424498
Si     20.581462   36.775688   11.337379
Si     24.930528   34.379805   12.170467
Si     23.676520   39.146856   11.123486
Si     21.549065   38.906948   12.050336
Si     30.460576   29.568312   12.073762
Si     28.150790   29.232675   11.347174
Si     34.386763   27.306119   11.381022
Si     12.945516   38.602010   11.688784
Si     15.100913   38.452299   10.624830
Si      9.347063   36.655492   12.105010
Si     11.569666   36.787542   11.284410
Si     12.570953   32.361510   12.055031
Si      8.522377   34.578331   11.340657
Si      8.526200   28.023647   11.338532
Si     11.597321   30.341907   11.341210
Si      9.344963   30.116044   12.073837
Si     18.117675   27.512856   12.119737
Si     16.068442   27.230150   11.110422
Si     21.193679   29.842984   11.706306
Si     14.847961   32.694693   11.321768
Si     18.813186   29.815858   11.786796
Si     18.381390   33.766983   11.643959
Si     26.573707   12.185340   11.031807
Si      8.418485   41.239826   11.344589
Si     11.358236   43.374154   11.362230
Si      9.142561   43.317360   12.169822
Si     17.999926   41.102809   11.366193
Si     15.783446   40.568689   11.559442
Si     34.418751   11.150262    9.998088
Si     33.549985    8.959780    9.924835
Si     31.205010    8.967406    9.961811
Si     24.532943   11.333246   10.079816
Si     36.685228    4.438682    9.892865
Si     34.403541   24.394261    9.993195
Si     33.520930   22.207542    9.924675
Si     18.599094   24.107706   10.141869
Si     24.961057   17.774226    9.814583
Si     21.169038   19.904970    9.724269
Si     24.168899   15.589761    9.607965
Si     28.148203   19.839853    9.927552
Si     31.177524   22.166830    9.969822
Si     25.851507   13.198451   13.133430
Si     30.487519   19.921254    9.918459
Si     24.431219   24.569161   10.144965
Si     24.251976   22.186218   10.029008
Si     21.887461   22.122387    9.812220
Si     27.297475   17.643622    9.881971
Si     28.034282   13.868068   10.112740
Si     33.555770   15.587272    9.854862
Si     34.420858   17.773886    9.951067
Si     31.220946   15.595741    9.939505
Si     30.359592   13.405979    9.908656
Si     12.546169   15.476108    9.900263
Si      9.488375   19.848688    9.887016
Si     12.683570   21.992386    9.931353
Si      8.616485   24.290287    9.992520
Si     11.826188   19.776252    9.944613
Si     18.787583   13.329532   10.087563
Si     14.877782   15.636239    9.928157
Si     21.856382   15.498837    9.728392
Si     18.854992   19.844816    9.611786
Si     18.063653   17.665267    9.815176
Si     15.723981   17.820740    9.860470
Si     15.024255   21.562241   10.123947
Si     21.152054   13.271862    9.853704
Si     18.529536   37.309686   10.108586
Si     24.970119   31.010357    9.809751
Si     21.173958   33.204974    9.731190
Si     24.176040   28.830094    9.618649
Si     28.190328   33.026995    9.954996
Si     31.187891   35.450624    9.999621
Si     27.323026   37.733049    9.905011
Si     30.522806   33.175882    9.947414
Si     24.967229   37.577469    9.942141
Si     24.238321   35.341457   10.070993
Si     21.876032   35.433518    9.876975
Si     27.309900   30.856642    9.863490
Si     28.010036   27.115179   10.126974
Si     33.554516   28.842977    9.868722
Si     34.437973   31.032267    9.966792
Si     31.215776   28.860005    9.931983
Si     30.344263   26.665146    9.916374
Si     16.439063   36.532504   11.020016
Si     12.535656   28.755232    9.919925
Si     11.844812   26.509999    9.971689
Si      9.500995   26.473010    9.928231
Si      9.468342   33.100662    9.849821
Si     12.650954   35.291288    9.910843
Si      8.602163   37.535274   10.003755
Si     11.803365   33.096354    9.931037
Si      8.610848   30.912825    9.953260
Si     18.776896   26.488942   10.023251
Si     14.875730   28.838544    9.929712
Si     21.860549   28.776687    9.725569
Si     18.869241   33.045529    9.544029
Si     18.066814   30.875152    9.801586
Si     15.731153   31.034439    9.888167
Si     14.977681   34.828912   10.120462
Si     21.142426   26.557502    9.812342
Si     12.534278   41.985510    9.917481
Si     11.810097   39.753051    9.970412
Si      9.469884   39.730294    9.934157
Si      8.652044   44.207190    9.988053
Si     18.895920   39.639716    9.853503
Si     14.885882   42.084484    9.996620
Si     21.262500   39.938442    9.908974
Si     33.617808   12.189988    8.047619
Si     34.398279    7.769459    8.041335
Si     31.244587   12.205284    8.032107
Si     30.506271    9.976212    7.979880
Si     28.167824    9.939323    8.181493
Si     21.834437   12.146262    7.915910
Si     24.170246   12.202527    7.938514
Si     37.538867    3.311846    7.982985
Si     33.606972   25.453094    8.050628
Si     33.632950   18.824587    8.008987
Si     34.385190   21.052394    8.016116
Si     31.280393   18.826797    7.972443
Si     25.036738   14.373785    7.850206
Si     31.232414   25.450490    8.047034
Si     27.368779   14.466365    7.947730
Si     30.472380   16.629310    7.979719
Si     28.120565   16.678174    7.900229
Si     18.861022   23.232332    7.965781
Si     24.270242   18.905520    7.904309
Si     21.944923   18.793711    7.847934
Si     27.369814   21.003467    7.985853
Si     30.496656   23.212615    7.988941
Si     28.157640   23.219724    8.149561
Si     21.840480   25.469703    7.857724
Si     24.168020   25.444685    7.968656
Si     25.016164   21.133011    8.024808
Si     21.188907   23.211577    7.858509
Si     34.440655   14.393280    8.006544
Si     12.527867   25.458179    7.995504
Si     14.867012   25.458060    8.151019
Si     12.564013   18.761824    7.974509
Si     11.732059   16.569823    7.966657
Si      8.603715   21.019931    8.014951
Si     11.788865   23.217709    8.058892
Si      9.414839   23.227039    8.053104
Si     18.034320   14.320132    8.050317
Si     15.679090   14.402820    8.037522
Si     21.085604   16.615142    7.850829
Si     15.657334   20.962399    7.948105
Si     17.988355   21.061687    7.857306
Si     18.758465   16.543343    7.897981
Si     14.913156   18.754572    7.877063
Si     33.639570   32.073086    8.014556
Si     31.288296   32.104918    7.977562
Si     25.040738   27.615547    7.860270
Si     27.371991   27.715113    7.952259
Si     30.471711   29.905466    7.979145
Si     28.121724   29.921330    7.880479
Si     18.865812   36.476349    7.944730
Si     24.269796   32.129212    7.895233
Si     21.942483   32.071162    7.856078
Si     27.363108   34.274252    8.064377
Si     30.473400   36.526193    8.040131
Si     28.120651   36.512716    8.026226
Si     21.959138   38.785728    7.966572
Si     24.299013   38.687554    7.948481
Si     25.005642   34.346178    8.048853
Si     21.204643   36.540384    7.920746
Si     34.431105   27.658101    8.008953
Si     12.529692   38.725024    7.996923
Si     14.872248   38.735798    8.196216
Si     12.549536   32.051570    7.978741
Si      9.393725   29.857788    8.011525
Si     11.745949   29.851891    7.973650
Si      8.641031   27.630679    8.021182
Si      8.585754   34.296653    8.002374
Si     11.783838   36.494766    8.034180
Si      9.409711   36.500201    8.051186
Si     18.007005   27.531579    8.017456
Si     15.653781   27.675277    7.985856
Si     21.082057   29.889132    7.851815
Si     15.651508   34.228461    7.952334
Si     17.984639   34.310936    7.835079
Si     18.756730   29.752429    7.891539
Si     14.901869   32.012320    7.910160
Si      9.403075   43.136526    8.034597
Si     11.753628   43.158488    8.016794
Si      8.631677   40.905630    8.035725
Si     17.975192   40.873613    8.019873
Si     15.618871   40.966796    8.035366
Si     33.642626    8.860793    6.086684
Si     34.415885   11.078443    6.116979
Si     31.292957    8.853626    6.076781
Si     27.386460   11.049347    6.205151
Si     25.040291   11.060497    6.088915
Si     36.757234    4.433339    6.070422
Si     33.635818   22.144551    6.071681
Si     34.413989   24.357975    6.113416
Si     30.507042   19.940245    6.056668
Si     28.161770   19.942902    6.042767
Si     31.288588   22.146973    6.059853
Si     24.241385   15.526367    5.996258
Si     25.045587   17.735966    6.024758
Si     27.377348   17.748255    5.984550
Si     17.989600   24.334594    6.087376
Si     21.118165   19.927785    5.992334
Si     27.381322   24.326784    6.184508
Si     25.037220   24.338893    6.090799
Si     21.947336   22.113101    5.970532
Si     24.277029   22.135019    6.041440
Si     33.648243   15.496918    6.078825
Si     31.293649   15.499848    6.085656
Si     34.421378   17.714703    6.086235
Si     30.519904   13.286145    6.072848
Si     28.176934   13.262402    6.106817
Si     15.645604   24.352512    6.184878
Si     21.078180   13.255633    6.012106
Si     18.744804   13.257698    6.072817
Si     21.902468   15.454417    6.006596
Si     11.734932   19.909937    6.093232
Si      9.382550   19.918583    6.080650
Si     12.506088   22.130305    6.090488
Si     12.523407   15.453289    6.062432
Si      8.613589   24.324991    6.114644
Si     14.875790   15.448873    6.070709
Si     14.847558   22.148236    6.102116
Si     18.779904   19.900575    5.999143
Si     15.649614   17.650632    5.980875
Si     17.980430   17.691760    6.016627
Si     30.499513   33.222677    6.070461
Si     28.150564   33.231775    6.081501
Si     31.277732   35.434623    6.100934
Si     24.248727   28.775107    6.000903
Si     25.049976   30.982582    6.015496
Si     27.380828   31.027940    5.986344
Si     17.986595   37.628241    6.099508
Si     21.122957   33.225928    6.008384
Si     27.396517   37.609139    6.064850
Si     25.063299   37.614421    6.026075
Si     21.954004   35.421362    6.016628
Si     24.290129   35.408369    6.069864
Si     33.644550   28.760456    6.079574
Si     31.292204   28.767691    6.090222
Si     34.423283   30.974189    6.087388
Si     30.519144   26.547968    6.084598
Si     28.177722   26.531600    6.102133
Si     15.639949   37.642630    6.207447
Si     21.080692   26.568148    5.970825
Si     18.750815   26.536315    6.035586
Si     21.910119   28.754604    5.994718
Si     11.734024   33.186864    6.085621
Si      9.379257   33.185291    6.078947
Si     12.504064   35.404145    6.076276
Si      8.606458   30.966938    6.087568
Si     12.518964   28.736196    6.058794
Si      9.390191   26.538651    6.075230
Si     11.737796   26.527386    6.064044
Si      8.612355   37.605061    6.116033
Si     14.863866   28.740536    6.045229
Si     14.847201   35.429122    6.106539
Si     18.782956   33.154390    5.986383
Si     15.649029   30.937313    5.993326
Si     17.980884   30.943114    6.024611
Si     21.115458   39.838855    6.056242
Si     18.767381   39.835377    6.064546
Si      8.608140   44.222053    6.094893
Si     12.519321   42.046455    6.079556
Si      9.391793   39.820082    6.084553
Si     11.741465   39.828644    6.081189
Si     14.863442   42.019089    6.072957
Si     33.639890   32.081568    4.167761
Si     31.290814   32.090765    4.166151
Si     25.053018   27.650886    4.127302
Si     27.394450   27.646056    4.175954
Si     30.524862   29.870770    4.163652
Si     28.183218   29.860650    4.135150
Si     18.766470   36.514469    4.174355
Si     24.251272   32.100665    4.133069
Si     21.914602   32.087942    4.131420
Si     27.392566   34.319396    4.151907
Si     30.521214   36.521018    4.162140
Si     28.181024   36.519573    4.149804
Si     21.910543   38.731134    4.151828
Si     24.255317   38.742135    4.147256
Si     25.054145   34.299940    4.153716
Si     21.116798   36.529207    4.139446
Si     34.422090   27.656532    4.159555
Si     12.524012   38.726376    4.163577
Si     14.873581   38.702091    4.209281
Si     12.503384   32.084517    4.161384
Si      9.383815   29.868066    4.163712
Si     11.731049   29.868842    4.159199
Si      8.602891   27.654834    4.163304
Si      8.607079   34.298517    4.160546
Si     11.727747   36.518118    4.161510
Si      9.379152   36.515252    4.173978
Si     17.966690   27.653999    4.142319
Si     15.631854   27.629287    4.141925
Si     21.116183   29.888103    4.124807
Si     15.634558   34.317152    4.178062
Si     17.976530   34.305550    4.127592
Si     18.778350   29.848442    4.129122
Si     14.846409   32.103495    4.138114
Si      9.382215   43.135791    4.163062
Si     11.727145   43.132699    4.158294
Si      8.603144   40.924926    4.165759
Si     17.980803   40.929233    4.149070
Si     15.638390   40.920359    4.156132
Si     33.648882   12.165502    4.173342
Si     34.426351    7.755056    4.165969
Si     31.300308   12.165123    4.162993
Si     30.506910    9.956096    4.161814
Si     28.157451    9.980565    4.212417
Si     21.910901   12.150171    4.135097
Si     24.260163   12.170826    4.167492
Si     37.548224    3.315791    4.161098
Si     33.648833   25.443461    4.170979
Si     33.643377   18.812666    4.162900
Si     34.425210   21.025427    4.162793
Si     31.296136   18.810323    4.157648
Si     25.048165   14.379285    4.132359
Si     31.301958   25.448321    4.162557
Si     27.390270   14.365833    4.175422
Si     30.523400   16.596576    4.159705
Si     28.180665   16.578098    4.135149
Si     18.762645   23.227963    4.163763
Si     24.248429   18.830063    4.129666
Si     21.910967   18.791828    4.123558
Si     27.394651   21.052959    4.140327
Si     30.504680   23.246294    4.151525
Si     28.158368   23.264232    4.201074
Si     21.919817   25.435479    4.122394
Si     24.265004   25.447740    4.166193
Si     25.059690   21.024739    4.142612
Si     21.107844   23.245298    4.122451
Si     34.420954   14.382501    4.161192
Si     12.521800   25.432736    4.152738
Si     14.868215   25.416709    4.202021
Si     12.502183   18.808037    4.164334
Si     11.733358   16.589166    4.162854
Si      8.606931   21.024785    4.159876
Si     11.725304   23.230076    4.165133
Si      9.378650   23.238041    4.172304
Si     17.975325   14.371723    4.159020
Si     15.636960   14.357571    4.147182
Si     21.112997   16.592090    4.130549
Si     15.631904   21.034176    4.175536
Si     17.973453   21.025904    4.127367
Si     18.776376   16.573841    4.132517
Si     14.844094   18.820162    4.134049
Si     30.510075   33.190585    2.251222
Si     28.163146   33.190585    2.251222
Si     31.292385   35.403291    2.251222
Si     24.251599   28.765174    2.251222
Si     25.033908   30.977880    2.251222
Si     27.380837   30.977879    2.251222
Si     17.993121   37.615997    2.251222
Si     21.122360   33.190585    2.251222
Si     27.380837   37.615997    2.251222
Si     25.033908   37.615997    2.251222
Si     21.904669   35.403291    2.251222
Si     24.251598   35.403291    2.251222
Si     33.639314   28.765173    2.251222
Si     31.292385   28.765174    2.251222
Si     34.421623   30.977879    2.251222
Si     30.510076   26.552468    2.251222
Si     28.163147   26.552468    2.251222
Si     15.646192   37.615997    2.251222
Si     21.122360   26.552468    2.251222
Si     18.775431   26.552468    2.251222
Si     21.904669   28.765174    2.251222
Si     11.734644   33.190586    2.251222
Si      9.387715   33.190586    2.251222
Si     12.516954   35.403292    2.251222
Si      8.605406   30.977880    2.251222
Si     12.516954   28.765174    2.251222
Si      9.387715   26.552468    2.251222
Si     11.734644   26.552468    2.251222
Si      8.605406   37.615997    2.251222
Si     14.863883   28.765174    2.251222
Si     14.863883   35.403291    2.251222
Si     18.775431   33.190586    2.251222
Si     15.646192   30.977880    2.251222
Si     17.993121   30.977880    2.251222
Si     21.122360   39.828702    2.251222
Si     18.775431   39.828702    2.251222
Si      8.605406   44.254114    2.251222
Si     12.516954   42.041408    2.251222
Si      9.387715   39.828702    2.251222
Si     11.734644   39.828702    2.251222
Si     14.863883   42.041408    2.251222
Si     33.639314    8.850823    2.251222
Si     34.421623   11.063529    2.251222
Si     31.292385    8.850823    2.251222
Si     27.380837   11.063529    2.251222
Si     25.033908   11.063529    2.251222
Si     36.768553    4.425411    2.251222
Si     33.639314   22.127057    2.251222
Si     34.421623   24.339763    2.251222
Si     30.510075   19.914351    2.251222
Si     28.163146   19.914351    2.251222
Si     31.292385   22.127057    2.251222
Si     24.251599   15.488940    2.251222
Si     25.033908   17.701646    2.251222
Si     27.380837   17.701645    2.251222
Si     17.993121   24.339763    2.251222
Si     21.122360   19.914351    2.251222
Si     27.380837   24.339763    2.251222
Si     25.033908   24.339763    2.251222
Si     21.904669   22.127057    2.251222
Si     24.251598   22.127057    2.251222
Si     33.639314   15.488939    2.251222
Si     31.292385   15.488940    2.251222
Si     34.421623   17.701645    2.251222
Si     30.510076   13.276234    2.251222
Si     28.163147   13.276234    2.251222
Si     15.646192   24.339763    2.251222
Si     21.122360   13.276234    2.251222
Si     18.775431   13.276234    2.251222
Si     21.904669   15.488940    2.251222
Si     11.734644   19.914352    2.251222
Si      9.387715   19.914352    2.251222
Si     12.516954   22.127058    2.251222
Si     12.516954   15.488940    2.251222
Si      8.605406   24.339763    2.251222
Si     14.863883   15.488940    2.251222
Si     14.863883   22.127057    2.251222
Si     18.775431   19.914352    2.251222
Si     15.646192   17.701646    2.251222
Si     17.993121   17.701646    2.251222
H      18.272748   40.539607    1.019934
H      15.366591   41.330530    1.019929
H       9.108091   43.543230    1.019929
H      12.014266   42.752292    1.019959
H       8.885048   40.539607    1.019934
H      33.918934   31.688735    1.019898
H      30.789734   36.114135    1.019898
H      31.012777   32.479658    1.019964
H      27.883477   36.905058    1.019964
H      24.754277   34.692358    1.019964
H      27.660434   33.901435    1.019898
H      24.531234   31.688735    1.019898
H      24.754277   28.054258    1.019964
H      21.625077   32.479658    1.019964
H      27.883477   30.266958    1.019964
H      30.789734   29.476035    1.019898
H      27.660434   27.263335    1.019898
H      18.495777   36.905058    1.019964
H      21.402034   36.114135    1.019898
H      24.531234   38.326835    1.019898
H      21.625077   39.117758    1.019964
H      34.141977   28.054258    1.019964
H      12.237277   39.117758    1.019964
H      21.402034   29.476035    1.019898
H      18.495777   30.266958    1.019964
H      18.272734   27.263335    1.019898
H      15.366577   28.054258    1.019964
H      15.143534   38.326835    1.019898
H      12.014252   36.114120    1.019923
H      12.237277   32.479658    1.019964
H       9.108077   36.905058    1.019964
H      15.366577   34.692358    1.019964
H      18.272734   33.901435    1.019898
H      15.143534   31.688735    1.019898
H       9.108077   30.266958    1.019964
H      12.014252   29.476020    1.019923
H       8.885034   27.263335    1.019898
H       8.885034   33.901435    1.019898
H      34.141977   21.416158    1.019964
H      33.918948   18.412507    1.019934
H      33.918934   25.050635    1.019898
H      30.789734   22.837935    1.019898
H      31.012777   19.203458    1.019964
H      27.883477   23.628858    1.019964
H      24.754277   21.416158    1.019964
H      31.012777   25.841558    1.019964
H      27.660434   20.625235    1.019898
H      24.531248   18.412507    1.019934
H      24.754291   14.778030    1.019929
H      21.625077   19.203458    1.019964
H      27.883491   16.990730    1.019929
H      30.789748   16.199807    1.019934
H      27.660448   13.987107    1.019934
H      18.495777   23.628858    1.019964
H      21.402034   22.837935    1.019898
H      24.531234   25.050635    1.019898
H      21.625077   25.841558    1.019964
H      34.141991   14.778030    1.019929
H      12.237277   25.841558    1.019964
H      21.402048   16.199807    1.019934
H      18.495791   16.990730    1.019929
H      18.272748   13.987107    1.019934
H      15.366591   14.778030    1.019929
H      15.143534   25.050635    1.019898
H      12.014252   22.837920    1.019923
H      12.237277   19.203458    1.019964
H       9.108077   23.628858    1.019964
H      15.366577   21.416158    1.019964
H      18.272734   20.625235    1.019898
H      15.143548   18.412507    1.019934
H      12.014266   16.199792    1.019959
H       8.885034   20.625235    1.019898
H      34.141991    8.139930    1.019929
H      33.918948   11.774407    1.019934
H      30.789748    9.561707    1.019934
H      27.883491   10.352630    1.019929
H      31.012791   12.565330    1.019929
H      24.531248   11.774407    1.019934
H      21.625091   12.565330    1.019929
H      37.271291    3.714530    1.019929
