# Supplementary material for: Structural dataset for Si(1 1 0) and Si(17 15 1) surface models and related calculated STM images
Source: Data Brief. 2019 Nov 26;28:104847. doi: 10.1016/j.dib.2019.104847 (PMC6911967; doi:10.1016/j.dib.2019.104847)
Supplement: Multimedia component 1 [file mmc1.zip › Si(17151)-2x1-UBB.xyz]

  309
 
Si      9.055491    5.886154   19.751668
Si      0.599326    1.104241   21.251084
Si     -0.020203    3.392305   21.288442
Si      1.967816    2.669915   19.929581
Si      1.878879    4.731781   21.380931
Si      3.778502    3.347264   21.439468
Si     20.775578    0.855090   20.912778
Si     22.666810    2.180014   21.153513
Si     20.896304    2.950948   19.533405
Si     18.873033    2.222708   20.736259
Si     22.059194    4.500909   21.093408
Si      3.923469   -0.044663   19.436946
Si      1.576301    6.685905   20.003017
Si      7.572576   11.249262   20.355077
Si      2.341560    8.970144   20.325872
Si      4.494532    9.280116   19.565653
Si      5.535352    3.783698   19.860891
Si      3.036862    1.029804   21.438136
Si      8.901748   13.154595   19.976916
Si      7.866372    4.052995   20.588581
Si     10.991656   14.117278   20.394750
Si     18.494750    9.543710   18.728808
Si     23.129703    5.747908   19.295288
Si     24.303368    1.145855   19.741705
Si     20.495712    9.860869   19.825147
Si     24.852627    7.521490   19.409514
Si     23.643924   12.173351   19.676394
Si     21.256965   12.168241   19.610195
Si      1.709314   10.012298   18.255439
Si      5.471402   11.428576   19.136198
Si      1.909928   12.388297   18.392389
Si     11.858107   12.379015   18.952050
Si     14.185780   12.783674   18.707338
Si      5.799988    7.652255   18.544325
Si      8.921055   10.078418   18.773335
Si     11.250913   10.020643   19.289616
Si     11.407798    5.240746   19.004007
Si      8.174088    7.794368   18.662557
Si      2.502539    5.629094   18.097256
Si      4.839043    5.493145   18.374876
Si      5.408084    1.669588   18.609209
Si      1.699614    3.456309   17.802007
Si      7.703308    1.145102   18.497646
Si     10.979793    2.863115   18.897117
Si      8.706370    3.267882   18.522204
Si     17.386767    1.771533   18.906395
Si     15.044379    1.517469   19.518963
Si     19.572057    4.569699   20.890306
Si     13.885062    5.705512   18.866304
Si     17.591320    7.385281   18.153227
Si     15.283658    7.542915   18.931165
Si     17.429655   11.182327   17.482324
Si     24.474994    4.432271   17.871597
Si     21.154830    6.428265   17.961088
Si     23.768658    2.211246   17.720823
Si     24.486510   11.096813   17.767855
Si     23.761408    8.873069   17.812464
Si     21.386563    8.810240   17.851316
Si     15.095784   11.129835   17.298253
Si      5.808660   11.045656   16.736808
Si      5.030445    8.826741   16.546395
Si     12.006778    2.150438   16.933963
Si     11.182019   13.251508   16.885367
Si      8.816388   13.230408   16.753470
Si      8.902926    6.663414   16.701261
Si     11.925394    8.922660   17.259590
Si      8.153732   10.980389   16.738218
Si     11.234432    6.618841   17.021473
Si      5.756828    4.510395   16.437146
Si      4.970384    2.309971   16.404935
Si      8.098769    4.459273   16.621598
Si     18.309182   13.373026   17.507996
Si     14.328846    2.068614   17.270244
Si     21.463821    2.147242   17.459347
Si     19.002505    5.542954   18.717762
Si     17.516893    3.892087   17.710179
Si     15.135311    4.323357   17.406366
Si     14.282651    8.903346   17.297732
Si     20.652677   13.239623   17.586986
Si      1.911983    6.744461   16.142382
Si      2.661258    2.195736   16.129891
Si      2.669068    8.959059   16.344026
Si      1.801615   13.288794   16.207436
Si     24.697733    1.104418   15.911049
Si     18.403213    9.991526   15.627427
Si     23.927889    5.514876   15.866120
Si     21.594132    5.537961   15.818214
Si     21.501516   12.101251   15.739298
Si     23.830482   12.203779   15.840239
Si     24.593526    7.771933   15.915107
Si     20.755152    9.868621   15.807435
Si     12.139470   12.111976   15.087693
Si     14.485509   12.165539   15.262067
Si      5.937168    1.098359   14.647026
Si     12.215711    5.552729   15.166072
Si      5.155397   12.156706   14.714713
Si      5.916574    7.782870   14.615882
Si      9.051458    3.315913   14.818587
Si     11.393531    3.355112   15.039874
Si      8.274138    1.096307   14.777401
Si      8.255634    7.773228   14.751080
Si     11.405165    9.878542   15.129188
Si      9.071870    9.957107   14.850112
Si      5.143435    5.586446   14.474638
Si     17.642281    1.051748   15.462197
Si     15.286932    1.087635   15.361635
Si     20.707397    3.370111   15.652512
Si     15.235296    7.799867   15.424189
Si     17.568540    7.785449   15.737184
Si     18.360578    3.273797   15.591571
Si     14.560264    5.531849   15.408768
Si      2.814885    5.567378   14.324013
Si      2.005524    3.359080   14.223055
Si      2.069806    9.967644   14.305474
Si      2.823078   12.176722   14.410183
Si     24.004021    2.236262   13.995786
Si     24.850603    4.418511   14.044726
Si     17.765463   11.044595   13.609793
Si     20.864246    6.649725   13.884198
Si     24.781432   11.066656   14.041024
Si     21.635532    8.856157   13.880557
Si     23.969414    8.872581   13.972265
Si      2.180426   13.289005   12.430345
Si     15.423705   11.038099   13.434376
Si     20.869597   13.262948   13.800645
Si     18.541328   13.247148   13.607376
Si     21.659545    2.205481   13.853213
Si      5.293391    2.204194   12.663719
Si      2.960757    2.225010   12.421042
Si      6.089271    4.416395   12.682300
Si     11.557005    6.630648   13.169260
Si      9.210969    6.623063   12.947439
Si     12.306796    8.845178   13.224643
Si      6.072939   11.093670   12.790038
Si      2.971952    8.861393   12.451911
Si      5.302675    8.884999   12.645797
Si      8.427337    4.415411   12.854222
Si     12.308018    2.210472   13.204676
Si      9.199443   13.273690   12.929304
Si     11.535132   13.262228   13.130512
Si      8.420218   11.066007   12.892926
Si      2.162007    6.661727   12.366408
Si     14.648373    2.224968   13.403243
Si     14.643775    8.827538   13.389662
Si     18.511077    6.661548   13.832769
Si     15.410148    4.448126   13.484222
Si     17.742431    4.446648   13.660659
Si     18.675844    9.937375   11.757927
Si     21.796233    5.532358   12.020339
Si     24.148896    5.543239   12.124989
Si     24.930410    1.113555   12.167465
Si     21.009803    9.961677   11.914961
Si     24.948696    7.743526   12.181951
Si     24.143636   12.183959   12.097773
Si     21.804854   12.169229   11.953834
Si      2.311832    9.973732   10.497697
Si      5.445740   12.174588   10.785019
Si      3.106715   12.179139   10.578074
Si     12.457802   12.170236   11.276452
Si     14.796910   12.170326   11.469990
Si      6.237529    7.747015   10.811744
Si      9.338063    9.957787   11.040505
Si     11.678417    9.955660   11.246004
Si     12.453199    5.522910   11.299550
Si      8.579812    7.737979   10.978094
Si      3.105602    5.536049   10.541725
Si      5.444808    5.534806   10.726140
Si      6.222841    1.111215   10.804031
Si      2.320230    3.327480   10.463862
Si      8.563775    1.106145   10.965934
Si     11.688327    3.304944   11.220555
Si      9.351096    3.313751   11.011769
Si     17.896625    1.124574   11.680594
Si     15.558124    1.118160   11.534628
Si     21.021107    3.320140   11.901706
Si     14.789703    5.529141   11.486953
Si     18.678153    3.340315   11.789225
Si     17.907333    7.721692   11.782768
Si     15.573598    7.736366   11.537872
Si     18.046213   11.063609    9.792203
Si     25.078036    4.432555   10.287960
Si     21.169729    6.634900   10.039864
Si     24.289352    2.226935   10.218378
Si     25.088658   11.060480   10.279488
Si     24.302505    8.853226   10.227929
Si     21.956962    8.845561   10.078945
Si     15.711205   11.067090    9.610442
Si      6.363658   11.068052    8.914335
Si      5.589078    8.853017    8.839781
Si     12.602317    2.209435    9.361146
Si     11.827403   13.271478    9.302820
Si      9.487203   13.270729    9.120834
Si      9.491836    6.636890    9.120787
Si     12.602235    8.849522    9.387496
Si      8.705968   11.059636    9.068270
Si     11.829284    6.633812    9.321617
Si      6.369635    4.429223    8.876261
Si      5.588691    2.215098    8.829503
Si      8.710070    4.426427    9.053250
Si     18.824415   13.282810    9.837473
Si     14.938040    2.211268    9.551208
Si     21.949301    2.217956   10.053449
Si     18.827510    6.638706    9.892008
Si     18.049738    4.427745    9.803440
Si     15.711729    4.425828    9.625589
Si     14.945115    8.847513    9.561998
Si     21.162995   13.284655    9.999888
Si      2.464508    6.648035    8.586965
Si      3.251421    2.206966    8.638491
Si      3.246351    8.857298    8.656987
Si      2.468869   13.274968    8.601528
Si     25.235391    1.101578    8.398463
Si     18.977913    9.955437    7.943342
Si     24.435286    5.539937    8.335181
Si     22.095334    5.532787    8.181125
Si     22.098486   12.162695    8.168464
Si     24.435972   12.176867    8.334819
Si     25.239145    7.738058    8.398108
Si     21.315388    9.952400    8.112090
Si     12.747936   12.164603    7.454967
Si     15.084384   12.169703    7.637287
Si      6.512350    1.103626    6.981312
Si     12.751143    5.533272    7.463701
Si      5.727455   12.169308    6.932676
Si      6.511687    7.748117    6.983999
Si      9.633490    3.315583    7.211820
Si     11.970350    3.322187    7.397175
Si      8.850454    1.106148    7.157999
Si      8.850860    7.747407    7.158474
Si     11.971238    9.951880    7.408137
Si      9.631784    9.956002    7.218917
Si      5.726440    5.539162    6.915528
Si     18.198783    1.109036    7.868721
Si     15.862604    1.105307    7.699531
Si     21.310230    3.325729    8.097963
Si     15.866408    7.744776    7.704309
Si     18.205055    7.739439    7.898525
Si     18.973631    3.322549    7.945770
Si     15.089065    5.531401    7.646455
Si      3.387060   12.169880    6.751480
Si      2.607030    3.319060    6.691770
Si      2.607030    9.957180    6.691770
Si      3.387060    5.531770    6.751480
Si     24.594070    2.212710    6.452980
Si     25.374090    4.425410    6.512690
Si     18.353840   11.063530    5.975310
Si     21.473950    6.638120    6.214140
Si     25.374090   11.063530    6.512690
Si     22.253980    8.850820    6.273850
Si     24.594070    8.850820    6.452980
Si      2.753290   13.276230    4.781110
Si     16.013760   11.063530    5.796180
Si     21.473950   13.276230    6.214140
Si     19.133870   13.276230    6.035020
Si     22.253980    2.212710    6.273850
Si      5.873400    2.212710    5.019950
Si      3.533320    2.212710    4.840820
Si      6.653430    4.425410    5.079660
Si     12.113620    6.638120    5.497630
Si      9.773540    6.638120    5.318500
Si     12.893650    8.850820    5.557340
Si      6.653430   11.063530    5.079660
Si      3.533320    8.850820    4.840820
Si      5.873400    8.850820    5.019950
Si      8.993520    4.425410    5.258790
Si     12.893650    2.212710    5.557340
Si      9.773540   13.276230    5.318500
Si     12.113620   13.276230    5.497630
Si      8.993520   11.063530    5.258790
Si      2.753290    6.638120    4.781110
Si     15.233730    2.212710    5.736470
Si     15.233730    8.850820    5.736470
Si     19.133870    6.638120    6.035020
Si     16.013760    4.425410    5.796180
Si     18.353840    4.425410    5.975310
H       1.249660    6.638100    4.666010
H       1.249660   13.276200    4.666010
H      25.189270    8.139930    5.263640
H      24.966880    5.136310    5.246620
H      25.189270    1.501830    5.263640
H      22.069200    5.927230    5.024810
H      18.949030   10.352630    4.785960
H      21.846810    9.561710    5.007780
H      24.966880   11.774410    5.246620
H      22.069200   12.565330    5.024810
H      12.708780   12.565330    4.308280
H      21.846810    2.923610    5.007780
H      18.949030    3.714530    4.785960
H      18.726640   13.987110    4.768940
H      15.828950    1.501830    4.547130
H      15.606560   11.774410    4.530100
H       6.246250    5.136310    3.813590
H       6.468640    1.501830    3.830610
H       3.348470    5.927230    3.591770
H       3.126080    2.923610    3.574740
H      12.486410    9.561690    4.291260
H      12.708780    5.927230    4.308280
H       9.588710   10.352630    4.069450
H      15.828950    8.139930    4.547130
H      18.726640    7.349010    4.768940
H      15.606560    5.136310    4.530100
H       9.588710    3.714530    4.069450
H      12.486410    2.923590    4.291260
H       9.366270   13.987100    4.052420
H       3.348470   12.565330    3.591770
H       6.246250   11.774410    3.813590
H       3.126080    9.561710    3.574740
H       6.468640    8.139930    3.830610
H       9.366320    7.349010    4.052420
